# Supplementary material for: catena-Poly[[chloridocopper(I)]-μ-η2,σ1-3-(2-allyl-2H-tetra­zol-5-yl)pyridine]
Source: Acta Crystallogr Sect E Struct Rep Online. 2008 Jun 7;64(Pt 7):m900–1. doi: 10.1107/S1600536808013895 (PMC2961697; doi:10.1107/S1600536808013895)
Supplement: Supplementary file 2 [file e-64-0m900-Isup2.hkl]

# 
# h,k,l, Fc-squared, Fo-squared, sigma(Fo-squared) and status flag 
# 
data_I
_shelx_title ' 1 in P1                         P-1' 
_shelx_refln_list_code          4 
_shelx_F_calc_maximum      168.98 
_exptl_crystal_F_000       287.90 
_reflns_d_resolution_high  0.7700 
 
loop_ 
 _symmetry_equiv_pos_as_xyz 
 'x, y, z' 
 '-x, -y, -z' 
 
_cell_length_a     7.3005 
_cell_length_b     7.6560 
_cell_length_c     9.9810 
_cell_angle_alpha  80.510 
_cell_angle_beta   77.000 
_cell_angle_gamma  84.680 
 
_shelx_F_squared_multiplier     1.000 
 
loop_ 
 _refln_index_h 
 _refln_index_k 
 _refln_index_l 
 _refln_F_squared_calc 
 _refln_F_squared_meas 
 _refln_F_squared_sigma 
 _refln_observed_status 
   2   0   0      568.48      605.59     21.16 o 
   3   0   0     4923.77     4875.05     67.17 o 
   4   0   0      442.10      395.46     11.56 o 
   5   0   0       46.06       37.50      3.67 o 
   6   0   0      747.12      721.23     34.65 o 
   7   0   0      301.09      314.02     21.95 o 
   8   0   0       32.53       24.59      9.68 o 
   9   0   0      162.57      150.10     22.91 o 
  -9   1   0       48.68       50.84     12.33 o 
  -8   1   0       36.84       51.20     10.30 o 
  -7   1   0      218.70      216.15     17.14 o 
  -6   1   0      319.21      340.39     14.29 o 
  -5   1   0      254.43      244.69     13.22 o 
  -4   1   0       25.27       20.98      3.00 o 
  -3   1   0     3468.98     3712.21    201.85 o 
  -2   1   0     1609.44     1640.66     47.26 o 
  -1   1   0     1162.17     1145.35     16.31 o 
   1   1   0        9.60        8.39      0.91 o 
   2   1   0       16.69       22.78      2.93 o 
   3   1   0      208.46      192.42      5.46 o 
   4   1   0      553.72      462.08     11.14 o 
   5   1   0      125.23      132.60     11.14 o 
   6   1   0      848.22      838.51     37.09 o 
   7   1   0      641.33      624.85     59.18 o 
   8   1   0       16.08       37.99      9.50 o 
   9   1   0       48.43       73.64     23.12 o 
  -8   2   0       52.64       60.84     17.78 o 
  -7   2   0      150.09      161.30     16.55 o 
  -6   2   0       93.73       84.09      7.04 o 
  -5   2   0        1.95        2.44     11.92 o 
  -4   2   0      776.27      790.35     21.16 o 
  -3   2   0      295.20      300.00      9.30 o 
  -2   2   0      143.98      131.13      4.92 o 
  -1   2   0        5.40       16.48      3.74 o 
   0   2   0      408.16      395.42     17.67 o 
   1   2   0        2.92        8.38      1.83 o 
   2   2   0       16.33       26.84      2.36 o 
   3   2   0        1.51        3.53      2.89 o 
   4   2   0      140.83      141.15      5.77 o 
   5   2   0      537.19      485.20     29.19 o 
   6   2   0      412.46      443.62     24.77 o 
   7   2   0       24.98       21.09     14.44 o 
   8   2   0       42.15       45.68     11.78 o 
   9   2   0       17.89       18.39     16.32 o 
  -8   3   0       12.15        3.83      7.82 o 
  -7   3   0      256.48      279.17     20.98 o 
  -6   3   0      276.20      280.50     21.58 o 
  -5   3   0      171.04      151.77      8.57 o 
  -4   3   0      209.75      201.35      9.33 o 
  -3   3   0     1742.98     1784.30     37.67 o 
  -2   3   0      795.17      839.46     18.90 o 
  -1   3   0      133.49      135.45     11.43 o 
   0   3   0     1079.24     1110.04     51.24 o 
   1   3   0     1541.41     1486.48     26.44 o 
   2   3   0      248.64      249.23     10.28 o 
   3   3   0     2388.16     2390.90     46.35 o 
   4   3   0     1391.37     1410.72     39.23 o 
   5   3   0       14.20       13.16      3.15 o 
   6   3   0      154.25      152.54     13.00 o 
   7   3   0      210.67      228.42     23.76 o 
   8   3   0        0.89       -1.36      6.65 o 
  -8   4   0      116.79      125.04     26.47 o 
  -7   4   0       70.53       68.19     11.26 o 
  -6   4   0      386.30      381.25     18.66 o 
  -5   4   0      783.81      790.08     26.98 o 
  -4   4   0       21.60       26.16      4.38 o 
  -3   4   0     1795.75     1927.38     44.74 o 
  -2   4   0     2166.77     2165.85     44.25 o 
  -1   4   0        0.73        2.70      3.50 o 
   0   4   0      796.28      779.53     18.37 o 
   1   4   0     3111.28     3111.17     64.66 o 
   2   4   0      350.24      358.54     15.29 o 
   3   4   0      614.63      586.20     17.16 o 
   4   4   0     2630.64     2690.89     61.16 o 
   5   4   0       17.08       21.81      4.30 o 
   6   4   0       61.71       57.13     21.39 o 
   7   4   0      439.67      512.73     44.14 o 
   8   4   0       24.48       36.82     20.08 o 
  -7   5   0       48.30       57.82     18.72 o 
  -6   5   0       69.05       59.85     14.10 o 
  -5   5   0       61.04       54.16      8.25 o 
  -4   5   0       20.71       25.34      4.57 o 
  -3   5   0       59.03       66.14      6.19 o 
  -2   5   0       53.16       63.58      5.60 o 
  -1   5   0      471.66      499.91     52.37 o 
   0   5   0        3.05       -0.14      2.79 o 
   1   5   0     1473.66     1532.70     36.08 o 
   2   5   0      415.42      407.82     14.54 o 
   3   5   0        3.42        7.15      6.28 o 
   4   5   0      471.16      493.02     18.11 o 
   5   5   0       18.09       16.67      4.75 o 
   6   5   0        1.32       -6.03      6.03 o 
   7   5   0       37.70       51.13     11.14 o 
   8   5   0       36.67       54.62     14.07 o 
  -6   6   0       24.09       23.88     10.97 o 
  -5   6   0       10.13       26.09     17.67 o 
  -4   6   0       46.64       51.85      7.15 o 
  -3   6   0      129.83      121.67      9.33 o 
  -2   6   0      443.51      436.06     16.93 o 
  -1   6   0        2.07        4.68      5.29 o 
   0   6   0      303.02      301.87     22.41 o 
   1   6   0      319.51      299.11     13.04 o 
   2   6   0       96.15       90.89      7.55 o 
   3   6   0       53.91       66.79      8.22 o 
   4   6   0      425.85      466.67     25.10 o 
   5   6   0       11.34       15.07      8.16 o 
   6   6   0       65.02       52.67     12.20 o 
   7   6   0       63.66       74.98     13.82 o 
  -6   7   0      160.10      129.44     18.68 o 
  -5   7   0      334.20      360.57     28.78 o 
  -4   7   0       56.77       66.50     12.02 o 
  -3   7   0      146.33      132.58     16.77 o 
  -2   7   0      246.62      243.02     19.21 o 
  -1   7   0       67.61       50.35      7.73 o 
   0   7   0      155.24      142.78      9.33 o 
   1   7   0      319.28      346.53     16.22 o 
   2   7   0       33.39       39.39      6.66 o 
   3   7   0        4.24        7.88      5.39 o 
   4   7   0      251.48      252.16     15.75 o 
   5   7   0       57.37       39.76      7.50 o 
   6   7   0        7.20      -11.50     11.50 o 
  -4   8   0       55.64       64.60     14.91 o 
  -3   8   0        2.75       -0.67      5.35 o 
  -2   8   0      167.25      152.17     23.20 o 
  -1   8   0      157.77      132.69     13.75 o 
   0   8   0        6.13        8.44      4.48 o 
   1   8   0      412.61      357.66     17.93 o 
   2   8   0      253.08      258.68     16.44 o 
   3   8   0        0.20       14.74     17.46 o 
   4   8   0      127.38      100.17     14.51 o 
   5   8   0      176.35      182.41     27.75 o 
  -3   9   0       49.46       26.39     16.39 o 
  -2   9   0       91.76       89.03     21.13 o 
  -1   9   0       33.06       47.07     17.44 o 
   0   9   0       13.78       26.17     14.14 o 
   1   9   0        0.12       13.01     13.38 o 
   2   9   0        1.29       -0.93      6.68 o 
   3   9   0        3.55       -0.12      6.72 o 
   4   9   0        2.01       -8.43      8.43 o 
  -3  -9   1       28.03       50.60     19.40 o 
  -2  -9   1      213.78      244.15     38.12 o 
  -1  -9   1       10.90       42.48     16.92 o 
   0  -9   1       22.34       18.99     19.21 o 
   1  -9   1       31.14       17.97     14.36 o 
   2  -9   1        7.83       16.41      9.88 o 
  -5  -8   1       74.17       75.34     19.25 o 
  -4  -8   1      182.98      179.87     19.03 o 
  -3  -8   1        0.11       -1.09      4.19 o 
  -2  -8   1      129.96      133.29     10.67 o 
  -1  -8   1      433.54      471.48     21.98 o 
   0  -8   1      137.23      118.77     13.46 o 
   1  -8   1        4.06       -2.63      6.17 o 
   2  -8   1      483.97      472.98     28.72 o 
   3  -8   1      243.24      216.44     21.73 o 
   4  -8   1       71.68       74.79     13.85 o 
  -6  -7   1       48.05       39.60     12.19 o 
  -5  -7   1       47.22       42.70     10.67 o 
  -4  -7   1      280.34      285.79     16.68 o 
  -3  -7   1      204.80      226.49     16.38 o 
  -2  -7   1       41.67       38.81      6.52 o 
  -1  -7   1      159.79      202.95     12.15 o 
   0  -7   1      107.84       98.44     10.15 o 
   1  -7   1        4.43        8.21     13.42 o 
   2  -7   1      410.55      463.81     28.63 o 
   3  -7   1      131.93      126.35     14.99 o 
   4  -7   1        0.80       -5.37      6.96 o 
   5  -7   1      186.82      199.54     21.98 o 
   6  -7   1       59.37       71.93     16.27 o 
  -7  -6   1       24.61       29.29     24.21 o 
  -6  -6   1       11.96        8.18      6.92 o 
  -5  -6   1      138.08      143.56      9.87 o 
  -4  -6   1       49.17       55.66      7.06 o 
  -3  -6   1       32.02       22.51     10.96 o 
  -2  -6   1        4.74       16.36     15.45 o 
  -1  -6   1       26.76       34.94      5.51 o 
   0  -6   1        0.88        6.95      5.45 o 
   1  -6   1       76.34       84.77      6.93 o 
   2  -6   1        0.36        3.64      3.39 o 
   3  -6   1       50.01       45.28      9.09 o 
   4  -6   1       83.09       69.11     11.06 o 
   5  -6   1       54.71       56.54     10.25 o 
   6  -6   1        5.34        4.46      7.09 o 
  -7  -5   1      244.20      248.61     23.04 o 
  -6  -5   1       52.11       55.82     15.90 o 
  -5  -5   1      678.88      680.77     24.18 o 
  -4  -5   1      314.68      328.43     14.54 o 
  -3  -5   1       21.30       21.55      4.66 o 
  -2  -5   1      656.81      705.01     22.23 o 
  -1  -5   1      518.46      497.13     16.06 o 
   0  -5   1      225.13      210.31     15.56 o 
   1  -5   1      802.35      876.42     39.72 o 
   2  -5   1     1503.21     1409.88     38.84 o 
   3  -5   1      353.35      359.31     13.28 o 
   4  -5   1       71.57       76.26      5.92 o 
   5  -5   1      224.45      219.13     18.24 o 
   6  -5   1      176.49      170.24     20.98 o 
   7  -5   1       10.34        7.25      7.15 o 
  -8  -4   1      101.34       94.69     17.34 o 
  -7  -4   1      140.37      141.61     15.20 o 
  -6  -4   1       38.13       40.95      8.71 o 
  -5  -4   1       77.40       66.51      6.19 o 
  -4  -4   1      262.03      278.99     11.84 o 
  -3  -4   1     2281.10     2381.41     52.49 o 
  -2  -4   1       63.59       81.66      5.83 o 
  -1  -4   1     1791.65     1864.16     39.38 o 
   0  -4   1     4751.19     4664.93    128.73 o 
   1  -4   1      184.75      206.94      7.49 o 
   2  -4   1      735.33      703.15     17.45 o 
   3  -4   1      782.53      737.24     19.38 o 
   4  -4   1       39.69       49.91      5.22 o 
   5  -4   1      104.93      105.56      7.91 o 
   6  -4   1      810.66      821.59     29.27 o 
   7  -4   1       37.98       49.24     10.65 o 
   8  -4   1      125.01      133.16     25.11 o 
  -8  -3   1        4.41       26.73     10.38 o 
  -7  -3   1       43.31       31.94      9.05 o 
  -6  -3   1      117.36      126.65     20.72 o 
  -5  -3   1      423.73      413.42     23.57 o 
  -4  -3   1       42.72       37.25      5.13 o 
  -3  -3   1      327.32      329.93     13.10 o 
  -2  -3   1      592.47      646.88     15.80 o 
  -1  -3   1      548.38      599.92     14.03 o 
   0  -3   1      431.06      403.82     11.49 o 
   1  -3   1      368.56      347.88     15.19 o 
   2  -3   1      238.80      275.46      7.25 o 
   3  -3   1     1694.55     1710.78     34.67 o 
   4  -3   1      634.94      630.55     19.85 o 
   5  -3   1        0.54       12.89      4.07 o 
   6  -3   1     1066.56     1045.03     38.56 o 
   7  -3   1      195.17      181.44     11.65 o 
   8  -3   1        4.22       -3.08     10.00 o 
  -8  -2   1       49.26       58.63     11.78 o 
  -7  -2   1      279.59      264.96     22.30 o 
  -6  -2   1      292.69      270.69     18.20 o 
  -5  -2   1      171.18      162.05     13.50 o 
  -4  -2   1      249.56      229.16      6.74 o 
  -3  -2   1      308.64      315.68      7.86 o 
  -2  -2   1     1022.74      971.09     18.07 o 
  -1  -2   1      537.50      536.42     11.01 o 
   0  -2   1      192.03      186.13     11.88 o 
   1  -2   1      161.25      204.98      4.60 o 
   2  -2   1     1170.11     1112.98     23.80 o 
   3  -2   1      413.25      405.98     19.17 o 
   4  -2   1       11.71       19.39      5.56 o 
   5  -2   1      144.42      120.07      9.28 o 
   6  -2   1      197.63      204.46     10.85 o 
   7  -2   1      120.21      119.74     13.17 o 
   8  -2   1       34.31       20.68     12.82 o 
   9  -2   1       33.30       69.40     21.58 o 
  -9  -1   1      129.01      132.61     21.05 o 
  -8  -1   1       59.81       50.24     11.25 o 
  -7  -1   1      630.90      606.71     33.66 o 
  -6  -1   1     1013.73     1077.50     46.96 o 
  -5  -1   1       25.44       28.66      6.80 o 
  -4  -1   1     1825.77     1638.50     92.24 o 
  -3  -1   1     1902.96     1805.54     22.34 o 
  -2  -1   1      332.05      342.00      6.03 o 
  -1  -1   1     5244.69     5135.89     53.51 o 
   0  -1   1     3835.90     3752.99     44.08 o 
   1  -1   1     2818.67     2906.02     43.73 o 
   2  -1   1      586.78      562.62     18.26 o 
   3  -1   1     2608.05     2624.91     54.07 o 
   4  -1   1      276.12      241.41      8.37 o 
   5  -1   1      605.14      604.47     23.76 o 
   6  -1   1      738.42      666.71     78.76 o 
   7  -1   1      237.22      223.80     16.70 o 
   8  -1   1        1.86       12.11     12.48 o 
   9  -1   1      254.02      223.42     24.71 o 
  -9   0   1      107.88      115.79     21.81 o 
  -8   0   1       19.55       28.09     10.15 o 
  -7   0   1        2.27       -0.15      7.74 o 
  -6   0   1      525.93      541.32     28.49 o 
  -5   0   1      276.43      312.25     17.90 o 
  -4   0   1     1288.18     1363.70     23.63 o 
  -3   0   1     1536.97     1573.03     43.73 o 
  -2   0   1      950.25      885.07     18.75 o 
  -1   0   1      408.96      415.70      5.86 o 
   1   0   1     2351.52     2123.43     55.37 o 
   2   0   1     1201.50     1323.90     36.49 o 
   3   0   1     2953.32     2996.12     63.12 o 
   4   0   1     3041.99     3182.81     77.89 o 
   5   0   1        0.58       -2.33      2.33 o 
   6   0   1      521.21      495.75     20.06 o 
   7   0   1      526.35      577.28     29.84 o 
   8   0   1       73.69       54.49     13.72 o 
   9   0   1       87.58      101.83     27.26 o 
  -8   1   1        1.59        9.81      9.69 o 
  -7   1   1       38.71       53.11     15.30 o 
  -6   1   1        0.34       -0.38      7.82 o 
  -5   1   1       20.24       13.90      6.54 o 
  -4   1   1      356.56      388.91     11.48 o 
  -3   1   1      161.27      172.05     15.54 o 
  -2   1   1      341.16      305.28      7.46 o 
  -1   1   1     7890.79     7347.52    161.77 o 
   0   1   1       40.97       42.20      2.36 o 
   1   1   1     8270.98     7615.11     93.38 o 
   2   1   1     1551.64     1540.41     23.70 o 
   3   1   1      317.96      400.94     10.14 o 
   4   1   1      437.55      413.90     11.34 o 
   5   1   1      317.79      317.43     11.33 o 
   6   1   1       42.05       30.10      4.39 o 
   7   1   1      108.85      101.21     12.30 o 
   8   1   1        2.58        0.42      5.15 o 
   9   1   1        2.56        1.50      9.02 o 
  -8   2   1       10.09       24.01     10.45 o 
  -7   2   1      183.75      198.16     17.04 o 
  -6   2   1      186.79      180.74     14.50 o 
  -5   2   1       70.16       66.80     11.21 o 
  -4   2   1     1037.75     1093.74     42.13 o 
  -3   2   1     1537.64     1594.01     43.27 o 
  -2   2   1     1113.95     1194.66     22.76 o 
  -1   2   1      614.80      602.73     21.25 o 
   0   2   1       52.43       41.20      3.58 o 
   1   2   1     2285.79     2378.97     85.12 o 
   2   2   1      297.55      289.66      9.48 o 
   3   2   1      809.04      772.90     29.07 o 
   4   2   1     2157.12     2346.17     52.14 o 
   5   2   1        2.88       13.74      6.64 o 
   6   2   1      378.19      352.07     13.31 o 
   7   2   1        2.91       -2.40      5.94 o 
   8   2   1        0.27        5.20      6.46 o 
   9   2   1       40.98       58.10     25.87 o 
  -8   3   1       86.91       74.38     11.50 o 
  -7   3   1       72.95       97.71     13.47 o 
  -6   3   1      616.23      660.49     30.43 o 
  -5   3   1      680.40      655.50     24.14 o 
  -4   3   1       32.93       44.04      6.27 o 
  -3   3   1     1991.74     1991.21     43.40 o 
  -2   3   1     1501.06     1497.31     30.81 o 
  -1   3   1      923.87     1000.15     33.84 o 
   0   3   1     1787.67     1793.36     44.53 o 
   1   3   1     3003.82     3100.42     46.49 o 
   2   3   1       68.91       61.52      4.02 o 
   3   3   1     1018.02     1047.95     23.20 o 
   4   3   1     1399.00     1413.79     32.65 o 
   5   3   1      353.91      326.43     12.58 o 
   6   3   1      282.34      306.45     13.77 o 
   7   3   1      619.91      679.83     65.60 o 
   8   3   1      156.75      140.07     16.38 o 
   9   3   1       41.32       32.50     12.55 o 
  -8   4   1       26.21       10.00     13.46 o 
  -7   4   1       23.84        0.41      6.05 o 
  -6   4   1      121.56       96.83      8.99 o 
  -5   4   1      180.79      159.93     10.69 o 
  -4   4   1       17.25       19.47      7.23 o 
  -3   4   1       51.12       53.52      5.73 o 
  -2   4   1     1092.55     1131.17     35.87 o 
  -1   4   1      159.12      160.04     10.43 o 
   0   4   1      239.39      264.00      8.66 o 
   1   4   1      511.04      505.57     13.02 o 
   2   4   1     1052.06     1114.16     41.14 o 
   3   4   1       82.22       88.53      7.88 o 
   4   4   1      344.94      342.30     23.46 o 
   5   4   1      150.15      159.32     12.87 o 
   6   4   1      148.76      128.95      8.52 o 
   7   4   1      248.61      236.17     36.62 o 
   8   4   1       93.24       97.43     18.08 o 
  -7   5   1       20.04       35.19     16.62 o 
  -6   5   1      481.30      513.12     24.80 o 
  -5   5   1       17.16       33.92      6.27 o 
  -4   5   1      105.27      100.32      8.52 o 
  -3   5   1      605.73      596.88     37.47 o 
  -2   5   1       22.25       30.98      4.85 o 
  -1   5   1       27.68       25.96      4.46 o 
   0   5   1      222.42      219.11      9.37 o 
   1   5   1      222.24      241.21     18.66 o 
   2   5   1       48.27       49.48      6.98 o 
   3   5   1      357.89      339.80     17.96 o 
   4   5   1       20.71       25.91      7.36 o 
   5   5   1      250.02      246.43     13.86 o 
   6   5   1       66.31       61.33      7.09 o 
   7   5   1        5.36        0.09      5.26 o 
   8   5   1        2.20       -2.52      8.41 o 
  -6   6   1      196.87      196.48     20.85 o 
  -5   6   1      151.08      153.73     12.43 o 
  -4   6   1        5.59        4.50      4.12 o 
  -3   6   1       39.77       53.95      7.09 o 
  -2   6   1      312.85      276.69     13.27 o 
  -1   6   1       38.15       42.25      5.52 o 
   0   6   1     1112.32     1113.38     42.28 o 
   1   6   1      705.72      710.78     22.37 o 
   2   6   1       36.17       40.42      5.38 o 
   3   6   1      510.45      578.71     28.14 o 
   4   6   1      123.18      126.08      9.20 o 
   5   6   1      203.08      205.27     12.58 o 
   6   6   1        0.60       -1.04      3.96 o 
   7   6   1       47.06       59.52     17.41 o 
  -6   7   1       30.78        3.01     13.99 o 
  -5   7   1      106.72       97.18     15.64 o 
  -4   7   1        8.14       12.18      7.12 o 
  -3   7   1      106.83       89.47     24.09 o 
  -2   7   1      422.17      438.82     19.00 o 
  -1   7   1      358.82      374.28     16.40 o 
   0   7   1       15.34       14.93      4.63 o 
   1   7   1      237.33      247.32     13.22 o 
   2   7   1      405.91      401.69     17.09 o 
   3   7   1       28.94       32.63      5.63 o 
   4   7   1       28.70       40.14     11.24 o 
   5   7   1      437.88      416.38     26.54 o 
   6   7   1        2.36       10.68     11.50 o 
   7   7   1       62.74       70.30     19.55 o 
  -4   8   1       62.53       40.64     12.33 o 
  -3   8   1        6.80       31.40     12.59 o 
  -2   8   1       17.76       10.70      9.25 o 
  -1   8   1       34.83       32.66      5.95 o 
   0   8   1        0.94       -1.37      3.99 o 
   1   8   1        7.04        3.74      5.12 o 
   2   8   1        0.59      -11.20     11.20 o 
   3   8   1       36.56       42.96     11.12 o 
   4   8   1       37.69       44.78     11.23 o 
   5   8   1       28.77       50.46     11.57 o 
   6   8   1        7.52       -5.79     14.81 o 
  -3   9   1       16.63       14.14     14.59 o 
  -2   9   1      177.57      143.92     26.39 o 
  -1   9   1       28.08       12.41     15.94 o 
   0   9   1        4.37       -7.22     10.98 o 
   1   9   1       46.96       38.28     10.10 o 
   2   9   1        4.43       17.27     10.41 o 
   3   9   1       43.32       49.69     11.95 o 
   4   9   1       40.43       37.05     11.13 o 
  -2  -9   2      183.13      202.34     32.56 o 
  -1  -9   2      164.87      125.58     15.71 o 
   0  -9   2        2.53       -7.64      7.64 o 
   1  -9   2      101.31       88.69     13.76 o 
   2  -9   2      109.78      119.28     45.30 o 
  -4  -8   2      105.61       93.33     13.05 o 
  -3  -8   2      187.35      184.17     14.94 o 
  -2  -8   2       74.10       66.47     11.40 o 
  -1  -8   2      257.71      279.99     21.25 o 
   0  -8   2       30.78       55.11     10.11 o 
   1  -8   2      328.55      283.83     23.41 o 
   2  -8   2      144.31      130.10     14.78 o 
   3  -8   2      162.59      119.15     19.78 o 
   4  -8   2       25.28       30.66     14.06 o 
  -6  -7   2        1.79        3.01     14.32 o 
  -5  -7   2       39.84       37.32     11.51 o 
  -4  -7   2        0.86        7.77      5.74 o 
  -3  -7   2        1.36        3.20      7.70 o 
  -2  -7   2        6.00       14.81      7.39 o 
  -1  -7   2        0.76        2.62      4.84 o 
   0  -7   2       76.14       75.00      7.68 o 
   1  -7   2      134.56      141.53     14.35 o 
   2  -7   2      275.56      241.56     17.77 o 
   3  -7   2      125.52      120.37     13.64 o 
   4  -7   2      212.58      193.75     19.13 o 
   5  -7   2        0.05        1.44     14.44 o 
  -5  -6   2      287.29      296.01     30.83 o 
  -4  -6   2      290.82      312.16     16.15 o 
  -3  -6   2        1.90        0.55      3.55 o 
  -2  -6   2      344.44      386.22     34.37 o 
  -1  -6   2      921.62      998.63     31.81 o 
   0  -6   2      148.57      152.11      9.84 o 
   1  -6   2      283.68      280.57     12.88 o 
   2  -6   2      407.88      432.85     30.19 o 
   3  -6   2      218.00      187.17     15.62 o 
   4  -6   2        4.55       13.62      9.96 o 
   5  -6   2       46.70       41.73     10.62 o 
   6  -6   2        6.22       13.43     18.23 o 
  -7  -5   2      369.84      367.55     28.76 o 
  -6  -5   2      131.31      135.81     15.43 o 
  -5  -5   2       26.24       34.18      8.59 o 
  -4  -5   2      923.47      974.82     33.51 o 
  -3  -5   2      351.36      351.46     27.33 o 
  -2  -5   2        7.56        9.27      3.77 o 
  -1  -5   2      815.90      829.59     24.43 o 
   0  -5   2     1388.06     1437.80    108.59 o 
   1  -5   2        5.34        9.19      3.08 o 
   2  -5   2      633.74      513.95     79.14 o 
   3  -5   2      375.39      381.94     32.14 o 
   4  -5   2       19.54       18.34      7.92 o 
   5  -5   2      586.54      566.24     30.97 o 
   6  -5   2      489.89      518.95     31.99 o 
   7  -5   2       60.11       50.45     11.46 o 
  -8  -4   2       27.40       24.45     12.29 o 
  -7  -4   2      112.11      132.86     15.53 o 
  -6  -4   2      360.28      329.71     23.71 o 
  -5  -4   2        9.21       11.79      6.32 o 
  -4  -4   2      385.31      372.38     14.12 o 
  -3  -4   2      618.27      686.85     21.14 o 
  -2  -4   2       38.17       44.14      5.37 o 
  -1  -4   2      530.76      588.04     16.98 o 
   0  -4   2     1218.13     1179.05     48.87 o 
   1  -4   2      232.87      231.52      7.80 o 
   2  -4   2     1181.68     1228.93     28.64 o 
   3  -4   2      858.12      761.77     38.74 o 
   4  -4   2      321.63      282.84     17.02 o 
   5  -4   2       30.40       33.16      7.93 o 
   6  -4   2      175.60      205.24     17.36 o 
   7  -4   2      258.26      265.09     22.75 o 
   8  -4   2        9.81       13.31     15.87 o 
  -8  -3   2       23.97       25.93     10.42 o 
  -7  -3   2       82.57       81.28     12.18 o 
  -6  -3   2        2.77       -5.72      5.87 o 
  -5  -3   2      166.86      140.57     12.62 o 
  -4  -3   2      742.10      666.81     47.90 o 
  -3  -3   2       95.30      100.00      5.61 o 
  -2  -3   2      509.85      540.37     18.81 o 
  -1  -3   2     2709.09     2882.46     61.13 o 
   0  -3   2       54.78       45.66      7.09 o 
   1  -3   2      715.50      728.50     13.11 o 
   2  -3   2      279.77      257.14     11.81 o 
   3  -3   2      127.76      125.81      6.61 o 
   4  -3   2       88.22       87.17      5.13 o 
   5  -3   2      159.39      156.67      8.13 o 
   6  -3   2      283.05      268.41     12.63 o 
   7  -3   2       90.70       71.13     11.51 o 
   8  -3   2        1.29        7.97     13.68 o 
  -8  -2   2        0.48       -1.80     14.21 o 
  -7  -2   2      452.74      510.79     30.94 o 
  -6  -2   2      221.84      215.85     16.93 o 
  -5  -2   2       29.08       47.27     10.71 o 
  -4  -2   2     1834.99     1768.18     56.77 o 
  -3  -2   2     1488.72     1397.17     34.04 o 
  -2  -2   2        2.00        3.09      1.59 o 
  -1  -2   2     4551.07     4435.66     62.78 o 
   0  -2   2     2407.48     2175.21     61.90 o 
   1  -2   2     1752.09     1913.43     41.56 o 
   2  -2   2     2019.88     1868.35     21.02 o 
   3  -2   2     4991.55     5345.94     78.70 o 
   4  -2   2      235.92      223.70     26.48 o 
   5  -2   2      836.21      796.75     22.74 o 
   6  -2   2      664.95      727.02     24.36 o 
   7  -2   2        4.92       13.37      5.00 o 
   8  -2   2      120.46      121.36     12.67 o 
   9  -2   2       68.44       53.09     19.40 o 
  -8  -1   2       20.92       39.59     18.76 o 
  -7  -1   2       98.70      103.23     14.82 o 
  -6  -1   2      480.19      503.03     27.66 o 
  -5  -1   2       10.30        5.62      8.65 o 
  -4  -1   2     1597.13     1614.33     55.68 o 
  -3  -1   2     3947.21     3857.06     91.43 o 
  -2  -1   2     1203.98     1192.85     58.44 o 
  -1  -1   2     1287.29     1238.15     30.85 o 
   0  -1   2     2573.99     2885.09     93.56 o 
   1  -1   2      422.85      363.13      9.94 o 
   2  -1   2      140.81      133.94      6.76 o 
   3  -1   2     1696.54     1646.20     34.96 o 
   4  -1   2     1263.64     1285.36     28.26 o 
   5  -1   2       22.90       32.00      4.43 o 
   6  -1   2      167.30      181.99     10.00 o 
   7  -1   2      538.40      523.37     30.58 o 
   8  -1   2       15.35       21.49     21.77 o 
   9  -1   2      160.10      154.67     32.03 o 
  -8   0   2       27.15       27.95     11.07 o 
  -7   0   2        4.23       10.87      7.56 o 
  -6   0   2      345.18      295.84     85.57 o 
  -5   0   2      941.22      983.96     58.95 o 
  -4   0   2      289.55      283.76     14.74 o 
  -3   0   2      107.56      106.33      6.99 o 
  -2   0   2      274.67      248.97     18.53 o 
  -1   0   2      451.08      378.82     20.80 o 
   0   0   2      621.99      645.83     26.91 o 
   1   0   2      318.92      348.73     10.83 o 
   2   0   2       60.43       65.58      5.61 o 
   3   0   2      507.56      516.76     12.12 o 
   4   0   2     1339.87     1432.45     30.15 o 
   5   0   2        3.54        9.11      3.80 o 
   6   0   2      269.28      262.84     16.25 o 
   7   0   2      186.83      178.36     23.20 o 
   8   0   2       87.63       84.86     13.29 o 
   9   0   2        3.80       25.62     18.87 o 
  -8   1   2        0.88        0.23      8.65 o 
  -7   1   2      274.58      292.29     27.07 o 
  -6   1   2      805.79      847.98     38.78 o 
  -5   1   2        1.90        4.99      8.99 o 
  -4   1   2      323.89      261.75     22.67 o 
  -3   1   2      704.70      660.32     13.51 o 
  -2   1   2      690.99      681.13     12.60 o 
  -1   1   2     1617.09     1668.80     41.58 o 
   0   1   2     2211.74     2249.77     30.44 o 
   1   1   2      679.16      667.65      9.10 o 
   2   1   2      820.55      825.56     18.95 o 
   3   1   2     3244.61     3649.05     90.85 o 
   4   1   2      118.84      113.81      5.85 o 
   5   1   2      239.26      222.06     11.75 o 
   6   1   2      318.24      329.38     22.82 o 
   7   1   2      175.42      153.48      9.93 o 
   8   1   2       17.03       22.75      8.22 o 
   9   1   2       32.28       37.94     11.63 o 
  -8   2   2      104.57       91.91     15.78 o 
  -7   2   2       79.31       82.36     12.43 o 
  -6   2   2      362.01      412.73     25.89 o 
  -5   2   2      317.91      331.10     14.91 o 
  -4   2   2        7.00       11.93      4.53 o 
  -3   2   2     1984.12     1994.26     39.39 o 
  -2   2   2      847.85      872.52     32.82 o 
  -1   2   2       93.96       95.47      4.25 o 
   0   2   2    28555.13    24270.50    236.68 o 
   1   2   2     6157.88     6005.20    101.92 o 
   2   2   2       11.31       17.09      2.54 o 
   3   2   2     2947.57     3097.22     66.70 o 
   4   2   2     1128.41     1050.42     31.60 o 
   5   2   2      248.92      250.13     12.49 o 
   6   2   2      473.22      490.76     16.96 o 
   7   2   2      558.74      441.25     68.58 o 
   8   2   2        5.54        7.40     16.28 o 
   9   2   2       87.06      110.12     15.59 o 
  -8   3   2       68.52       55.48     11.91 o 
  -7   3   2       86.69       98.62     12.30 o 
  -6   3   2      228.66      245.02     27.18 o 
  -5   3   2      166.38      174.22     17.00 o 
  -4   3   2        0.79       -0.69      2.94 o 
  -3   3   2     1325.61     1385.22     34.21 o 
  -2   3   2     1591.79     1701.24     36.03 o 
  -1   3   2      144.14      131.32      5.81 o 
   0   3   2      403.37      409.60      8.81 o 
   1   3   2      642.27      612.56     10.22 o 
   2   3   2      296.28      291.07     14.53 o 
   3   3   2       18.36       17.31      3.62 o 
   4   3   2      305.17      288.06     14.89 o 
   5   3   2      206.28      229.79     10.58 o 
   6   3   2      307.49      288.40     18.05 o 
   7   3   2      504.84      477.23     25.68 o 
   8   3   2       77.39       82.71     12.91 o 
   9   3   2       22.44       14.68     13.27 o 
  -7   4   2       94.33       86.54     13.40 o 
  -6   4   2       32.84       30.65     12.97 o 
  -5   4   2        5.86        9.87      6.78 o 
  -4   4   2      234.44      265.81     13.43 o 
  -3   4   2      136.42      139.87     14.00 o 
  -2   4   2      255.10      249.37     10.63 o 
  -1   4   2       60.81       62.67      4.84 o 
   0   4   2       44.68       34.96      3.11 o 
   1   4   2        0.82       -1.49      2.60 o 
   2   4   2       20.41       26.26      3.83 o 
   3   4   2        2.91       11.76      4.14 o 
   4   4   2      149.41      148.89     10.45 o 
   5   4   2      171.42      164.88      9.78 o 
   6   4   2      143.70      147.26     13.58 o 
   7   4   2       27.71       29.32      9.01 o 
   8   4   2       41.89       41.20      9.93 o 
  -7   5   2       15.89       47.67     20.90 o 
  -6   5   2      110.09       92.95      9.68 o 
  -5   5   2      132.35      136.59     10.61 o 
  -4   5   2        4.40        0.99      3.79 o 
  -3   5   2      461.36      512.41     20.09 o 
  -2   5   2      632.67      669.96     21.66 o 
  -1   5   2        0.81        7.98      3.38 o 
   0   5   2      357.26      361.09     12.50 o 
   1   5   2      643.92      648.21     16.88 o 
   2   5   2        4.97        5.95      5.41 o 
   3   5   2      499.72      448.06     14.60 o 
   4   5   2      652.22      650.57     36.46 o 
   5   5   2       12.75       19.84      5.24 o 
   6   5   2        6.01        7.07      8.76 o 
   7   5   2      111.82      107.48     13.92 o 
   8   5   2       14.33        5.26     12.41 o 
  -6   6   2       68.86       74.51     20.08 o 
  -5   6   2      363.68      383.93     21.39 o 
  -4   6   2      106.82       91.23      9.09 o 
  -3   6   2      245.78      242.08     13.71 o 
  -2   6   2      692.53      682.29     23.58 o 
  -1   6   2      252.08      259.13     12.23 o 
   0   6   2       15.77        9.02      3.48 o 
   1   6   2     1018.91     1065.48     33.06 o 
   2   6   2      434.19      437.19     16.07 o 
   3   6   2       21.79       17.15      5.03 o 
   4   6   2     1482.33     1519.20     81.30 o 
   5   6   2      119.99      106.37     14.54 o 
   6   6   2        2.91        9.88     15.30 o 
   7   6   2      205.77      148.88     23.16 o 
  -5   7   2       21.84       33.08     10.36 o 
  -4   7   2        5.36        6.47     12.25 o 
  -3   7   2       48.87       47.51      7.87 o 
  -2   7   2        5.88        3.67      4.00 o 
  -1   7   2      103.74      108.11      8.47 o 
   0   7   2        0.41       -3.42      3.42 o 
   1   7   2      423.18      426.78     17.98 o 
   2   7   2      174.11      168.07     17.41 o 
   3   7   2        2.33       15.96     13.35 o 
   4   7   2      105.56      111.19     22.97 o 
   5   7   2        2.27       20.23     32.78 o 
   6   7   2        2.13       19.68     30.60 o 
   7   7   2        2.00      -12.71     12.71 o 
  -4   8   2        5.01       16.69     21.62 o 
  -3   8   2       10.53       40.19     10.08 o 
  -2   8   2       42.03       36.14      6.48 o 
  -1   8   2        4.42        4.22      4.27 o 
   0   8   2       20.56       33.59     19.93 o 
   1   8   2       59.04       82.86     12.65 o 
   2   8   2       21.24       30.15     12.03 o 
   3   8   2        6.34        6.14      7.90 o 
   4   8   2      135.45      145.70     15.74 o 
   5   8   2       23.03       31.58     10.98 o 
   6   8   2        0.35        4.51     12.41 o 
  -3   9   2       29.29       44.74     20.15 o 
  -2   9   2       79.26      104.74     22.33 o 
  -1   9   2       40.01       54.59     17.82 o 
   0   9   2        2.01       -8.13      8.13 o 
   1   9   2       69.55       74.61     25.60 o 
   2   9   2       26.36       33.12     10.86 o 
   3   9   2        7.63        4.46     10.71 o 
   4   9   2       24.51       16.94     11.35 o 
  -1  -9   3       85.66       65.61     13.19 o 
   0  -9   3        5.49       -4.09      8.66 o 
   1  -9   3       67.44       59.32     12.59 o 
  -4  -8   3        3.01       -0.60      8.65 o 
  -3  -8   3       14.42       12.19      8.49 o 
  -2  -8   3        3.71       -4.10      8.04 o 
  -1  -8   3      195.82      206.04     18.40 o 
   0  -8   3       85.78       84.29     12.74 o 
   1  -8   3       22.15       34.23      9.13 o 
   2  -8   3       72.12       74.99     13.05 o 
   3  -8   3       30.23       46.20     11.13 o 
   4  -8   3        3.77       12.35      9.63 o 
  -5  -7   3       14.78       32.25      9.78 o 
  -4  -7   3      156.78      159.76     15.78 o 
  -3  -7   3        1.18        5.00      7.63 o 
  -2  -7   3      336.38      367.14     17.94 o 
  -1  -7   3      127.81      145.97     14.11 o 
   0  -7   3       52.91       60.68     10.04 o 
   1  -7   3       56.79       52.26     10.04 o 
   2  -7   3       71.60       73.17     10.77 o 
   3  -7   3       26.93       26.70      8.82 o 
   4  -7   3       53.14       46.30     12.22 o 
   5  -7   3       41.90       58.22     15.49 o 
  -6  -6   3       47.30       51.80     12.65 o 
  -5  -6   3       45.97       45.03      9.84 o 
  -4  -6   3      314.81      320.79     16.22 o 
  -3  -6   3       10.98       15.07      5.86 o 
  -2  -6   3       47.12       46.90      6.71 o 
  -1  -6   3     1027.69     1085.98     44.07 o 
   0  -6   3      714.59      673.28     22.00 o 
   1  -6   3      193.61      162.67     13.56 o 
   2  -6   3      940.68      997.37     43.97 o 
   3  -6   3     1033.72      986.25     45.40 o 
   4  -6   3        0.84        3.54     14.66 o 
   5  -6   3      753.18      740.61     43.49 o 
   6  -6   3      234.39      258.31     25.63 o 
  -7  -5   3       43.14       38.55     23.57 o 
  -6  -5   3      154.34      174.32     17.72 o 
  -5  -5   3       24.29       20.04      7.47 o 
  -4  -5   3      812.29      778.33     27.05 o 
  -3  -5   3      760.94      803.12     25.83 o 
  -2  -5   3      120.30      108.07      7.71 o 
  -1  -5   3      343.47      346.58     27.97 o 
   0  -5   3      641.12      652.88     19.68 o 
   1  -5   3       89.82       80.92      4.94 o 
   2  -5   3      682.39      692.91     31.88 o 
   3  -5   3      397.48      388.97     22.09 o 
   4  -5   3       83.71      103.04     12.09 o 
   5  -5   3      156.19      165.91     19.89 o 
   6  -5   3      262.77      255.20     20.83 o 
   7  -5   3       30.44       41.53     11.65 o 
  -7  -4   3       23.67       22.52     22.59 o 
  -6  -4   3        5.03       -1.44      6.32 o 
  -5  -4   3      283.26      277.68     23.08 o 
  -4  -4   3      127.99      135.12      7.84 o 
  -3  -4   3        1.47        6.32      3.77 o 
  -2  -4   3      135.58      141.68      8.14 o 
  -1  -4   3      101.04      103.56      7.70 o 
   0  -4   3        4.71       11.81      2.83 o 
   1  -4   3      262.70      201.62     23.01 o 
   2  -4   3       14.74       22.18      5.67 o 
   3  -4   3      416.08      438.47     22.49 o 
   4  -4   3      112.89      111.68     11.68 o 
   5  -4   3       66.21       73.64     18.20 o 
   6  -4   3       29.50       30.37      8.28 o 
   7  -4   3        5.76        2.57      7.14 o 
   8  -4   3        7.36       11.81     12.56 o 
  -8  -3   3       78.74       84.66     14.92 o 
  -7  -3   3      371.09      423.49     30.85 o 
  -6  -3   3      217.65      209.99     17.51 o 
  -5  -3   3      378.16      372.50     22.29 o 
  -4  -3   3      495.57      486.70     38.35 o 
  -3  -3   3      465.86      444.04     13.50 o 
  -2  -3   3      349.40      392.12     21.60 o 
  -1  -3   3      465.75      437.60     14.50 o 
   0  -3   3      730.62      640.98     17.09 o 
   1  -3   3      529.27      501.49     29.15 o 
   2  -3   3     3074.61     3258.91     83.78 o 
   3  -3   3      880.49      853.58     30.99 o 
   4  -3   3      128.16      124.12     10.66 o 
   5  -3   3      206.04      197.54     14.05 o 
   6  -3   3      461.03      460.92     26.81 o 
   7  -3   3       29.75       26.69      7.57 o 
   8  -3   3       64.92       72.57     11.84 o 
  -8  -2   3       12.43       13.54     10.19 o 
  -7  -2   3      154.59      155.02     16.36 o 
  -6  -2   3       87.80       73.61     10.66 o 
  -5  -2   3        0.48        9.84      6.18 o 
  -4  -2   3      125.15      142.85     11.57 o 
  -3  -2   3     3058.43     2954.12     65.09 o 
  -2  -2   3     1432.69     1637.83     41.83 o 
  -1  -2   3     1604.26     1611.59     32.95 o 
   0  -2   3     6719.63     6303.23     84.22 o 
   1  -2   3     1608.30     1692.36     41.02 o 
   2  -2   3      127.83       99.49      6.64 o 
   3  -2   3     2537.03     2390.87     66.37 o 
   4  -2   3      616.16      583.57     14.73 o 
   5  -2   3       18.41       24.81      3.91 o 
   6  -2   3     1366.72     1331.68     37.13 o 
   7  -2   3      379.49      364.89     18.68 o 
   8  -2   3       36.52       49.06     10.10 o 
   9  -2   3      291.91      296.10     37.75 o 
  -8  -1   3       12.50       23.62     10.38 o 
  -7  -1   3       53.60       60.71     12.36 o 
  -6  -1   3      145.79      157.22     25.57 o 
  -5  -1   3      544.81      547.67     35.34 o 
  -4  -1   3        7.54       16.27      6.47 o 
  -3  -1   3      127.81      111.53      7.92 o 
  -2  -1   3     1071.54     1058.27     25.77 o 
  -1  -1   3      426.97      519.42     10.83 o 
   0  -1   3     1018.21     1008.49     22.09 o 
   1  -1   3      438.18      382.60      7.17 o 
   2  -1   3     1550.34     1793.08     24.42 o 
   3  -1   3     1487.59     1572.87     27.25 o 
   4  -1   3     1513.79     1554.16     32.13 o 
   5  -1   3      122.25      132.26      8.45 o 
   6  -1   3     1142.00     1084.33     31.38 o 
   7  -1   3      352.27      353.04     15.86 o 
   8  -1   3       37.60       34.09      6.50 o 
   9  -1   3       75.24       67.67     20.00 o 
  -8   0   3        6.53        9.99      8.95 o 
  -7   0   3      157.18      166.61     16.63 o 
  -6   0   3      326.23      311.61     21.63 o 
  -5   0   3      150.12      152.78     12.64 o 
  -4   0   3      194.74      160.76     14.32 o 
  -3   0   3      106.55      107.89      8.27 o 
  -2   0   3      627.13      585.45     10.97 o 
  -1   0   3      525.17      493.78      9.61 o 
   0   0   3        2.40       10.79      1.73 o 
   1   0   3        3.64        4.61      3.05 o 
   2   0   3      269.40      244.86      6.47 o 
   3   0   3      585.70      630.86     14.39 o 
   4   0   3       93.72      103.51      5.61 o 
   5   0   3       27.98       28.34      4.34 o 
   6   0   3       80.63       82.05      6.78 o 
   7   0   3      160.05      154.77      9.95 o 
   8   0   3        1.15        5.06      6.61 o 
   9   0   3       35.34       45.19     12.04 o 
  -8   1   3        1.46       -6.78      8.86 o 
  -7   1   3      199.39      189.49     18.13 o 
  -6   1   3      925.23      980.51     45.76 o 
  -5   1   3      175.71      180.80     15.25 o 
  -4   1   3      825.44      847.79     32.75 o 
  -3   1   3     2001.32     1889.41     31.65 o 
  -2   1   3     1221.37     1247.60     28.49 o 
  -1   1   3     1933.22     2004.70     77.18 o 
   0   1   3     6246.66     6213.78     99.14 o 
   1   1   3     4418.35     4517.77     81.16 o 
   2   1   3       43.97       38.63      7.14 o 
   3   1   3     1383.01     1328.16     82.73 o 
   4   1   3      651.27      644.79     18.94 o 
   5   1   3      147.77      178.96      8.80 o 
   6   1   3      470.04      493.98     18.45 o 
   7   1   3      180.09      189.30     11.02 o 
   8   1   3       33.04       29.01     10.08 o 
   9   1   3      122.53      125.45     15.91 o 
  -8   2   3       36.31       54.14     12.99 o 
  -7   2   3        3.16        5.73      6.59 o 
  -6   2   3      257.67      251.05     18.91 o 
  -5   2   3      414.06      407.20     22.42 o 
  -4   2   3      110.47      121.30      6.46 o 
  -3   2   3      655.91      655.00     60.54 o 
  -2   2   3      762.49      770.33     34.70 o 
  -1   2   3      355.02      357.85      9.08 o 
   0   2   3        6.37       12.47      3.47 o 
   1   2   3     2466.21     2471.74     51.83 o 
   2   2   3       23.13       18.84      2.26 o 
   3   2   3     1252.61     1324.78     28.50 o 
   4   2   3     2535.17     2620.01     53.65 o 
   5   2   3      221.89      244.53     12.46 o 
   6   2   3      353.46      340.30     14.12 o 
   7   2   3      816.83      878.18     29.73 o 
   8   2   3      167.15      153.67     15.10 o 
   9   2   3       10.24       10.67      8.42 o 
  -7   3   3       15.80        5.00      6.69 o 
  -6   3   3        0.71        8.93      6.16 o 
  -5   3   3        7.43       11.41      6.31 o 
  -4   3   3      120.87      115.25      7.82 o 
  -3   3   3       24.94       27.76      4.36 o 
  -2   3   3       42.88       40.47      4.29 o 
  -1   3   3     2137.73     2397.00     65.40 o 
   0   3   3        0.45        2.80      4.89 o 
   1   3   3     1296.94     1456.06    104.29 o 
   2   3   3     1127.87     1164.25     34.31 o 
   3   3   3      296.01      327.09      9.81 o 
   4   3   3      182.81      204.00      8.44 o 
   5   3   3      304.32      285.49     12.29 o 
   6   3   3      193.66      192.07     11.84 o 
   7   3   3       88.26       63.21     12.11 o 
   8   3   3       12.69        8.72      7.10 o 
   9   3   3        0.75        0.31      6.03 o 
  -7   4   3       41.94       44.82     11.13 o 
  -6   4   3       44.24       38.28     21.77 o 
  -5   4   3       66.37       62.27     10.34 o 
  -4   4   3      117.79      148.37     12.06 o 
  -3   4   3      433.93      430.47     17.47 o 
  -2   4   3      461.52      495.93     16.51 o 
  -1   4   3      144.98      143.94      6.35 o 
   0   4   3        3.03        9.14      3.20 o 
   1   4   3      693.26      664.41     37.09 o 
   2   4   3        2.02        6.26      4.01 o 
   3   4   3      175.58      169.62     10.56 o 
   4   4   3      757.48      845.18     24.16 o 
   5   4   3      107.59      114.17     11.85 o 
   6   4   3       43.52       42.88      9.06 o 
   7   4   3        2.34       18.10      6.86 o 
   8   4   3        9.94       20.14     15.38 o 
  -7   5   3        1.97        2.19     10.53 o 
  -6   5   3      211.95      217.61     19.75 o 
  -5   5   3      377.24      418.31     20.72 o 
  -4   5   3       10.12       10.00      4.52 o 
  -3   5   3      481.73      510.01     21.00 o 
  -2   5   3      908.54      885.66     27.48 o 
  -1   5   3       10.24       13.37      3.78 o 
   0   5   3      456.78      381.81     29.03 o 
   1   5   3      813.90      726.75     75.17 o 
   2   5   3      301.12      319.07     16.93 o 
   3   5   3      155.42      125.08     15.91 o 
   4   5   3      577.00      555.11     20.94 o 
   5   5   3      314.81      301.77     17.34 o 
   6   5   3        4.06       14.75     14.70 o 
   7   5   3      218.19      197.60     17.63 o 
   8   5   3      123.26       98.27     20.60 o 
  -6   6   3       19.64       33.63     10.01 o 
  -5   6   3       71.47       53.68      9.33 o 
  -4   6   3       15.89       37.32      8.48 o 
  -3   6   3        0.09       -3.19      4.20 o 
  -2   6   3      289.03      277.50     22.36 o 
  -1   6   3      261.52      283.68     12.74 o 
   0   6   3       24.38       27.58      3.89 o 
   1   6   3      219.11      187.39     18.77 o 
   2   6   3      429.55      439.51     25.77 o 
   3   6   3        0.77       11.47     16.02 o 
   4   6   3      155.40      153.36     14.24 o 
   5   6   3      120.48      103.86     11.43 o 
   6   6   3       33.58       28.65      9.70 o 
   7   6   3      122.53      103.91     22.93 o 
   8   6   3       72.41       74.59     19.78 o 
  -5   7   3       11.34       16.45      8.77 o 
  -4   7   3       14.35        9.67      6.88 o 
  -3   7   3       73.16       72.73     19.59 o 
  -2   7   3       45.03       45.35      7.43 o 
  -1   7   3       23.38       21.24      8.48 o 
   0   7   3       38.10       32.97      7.96 o 
   1   7   3       76.07       93.58     24.78 o 
   2   7   3        2.40       18.35     10.68 o 
   3   7   3      122.90      114.11     12.70 o 
   4   7   3        3.77       11.12      8.99 o 
   5   7   3       94.08       98.71     13.56 o 
   6   7   3       41.90       43.87     10.63 o 
   7   7   3        1.40        4.96     11.05 o 
  -4   8   3        8.38       19.47     15.49 o 
  -3   8   3        4.17        6.33     12.71 o 
  -2   8   3       17.18       24.72      8.11 o 
  -1   8   3       47.19       46.02      9.71 o 
   0   8   3       93.33       91.92     14.29 o 
   1   8   3       73.88      103.23     14.59 o 
   2   8   3       15.07       24.26     13.65 o 
   3   8   3       48.32       77.59     12.77 o 
   4   8   3        0.92       -2.03      8.80 o 
   5   8   3      115.99      137.06     18.91 o 
   6   8   3       11.13       26.06      9.78 o 
  -2   9   3      105.24       98.80     22.78 o 
  -1   9   3       89.59       81.34     15.05 o 
   0   9   3        0.56       -4.44      7.08 o 
   1   9   3       75.76       78.53     14.65 o 
   2   9   3      136.49      168.52     50.27 o 
   3   9   3       29.88       33.54     13.08 o 
   4   9   3        0.17       20.02     10.90 o 
  -3  -8   4       20.15       35.11     15.41 o 
  -2  -8   4       74.38       63.25     12.23 o 
  -1  -8   4       47.22       46.85     11.32 o 
   0  -8   4       11.22       15.46     16.73 o 
   1  -8   4       36.61       47.47     10.54 o 
   2  -8   4        4.59        8.74      9.85 o 
   3  -8   4       40.73       26.48     10.39 o 
  -4  -7   4      282.92      257.69     21.00 o 
  -3  -7   4      113.55      107.54     10.39 o 
  -2  -7   4      253.74      271.99     16.21 o 
  -1  -7   4      684.30      675.62     35.87 o 
   0  -7   4      190.17      199.87     18.15 o 
   1  -7   4      126.91      146.35     16.35 o 
   2  -7   4      286.12      299.27     23.41 o 
   3  -7   4      183.66      170.71     17.17 o 
   4  -7   4       49.01       38.28     11.61 o 
   5  -7   4      144.88      151.32     20.30 o 
  -5  -6   4        7.45       22.81      8.69 o 
  -4  -6   4      268.11      255.35     23.23 o 
  -3  -6   4      670.21      686.54     27.85 o 
  -2  -6   4        0.24       -4.90      4.90 o 
  -1  -6   4      369.12      379.75     16.23 o 
   0  -6   4      344.97      387.75     37.07 o 
   1  -6   4      359.16      334.80     38.01 o 
   2  -6   4      222.18      196.21     16.03 o 
   3  -6   4      732.56      798.71     40.62 o 
   4  -6   4       20.66       36.88     10.19 o 
   5  -6   4      195.01      202.32     19.40 o 
   6  -6   4      329.29      338.04     28.49 o 
  -6  -5   4        1.44        9.53      8.44 o 
  -5  -5   4       69.01       87.57     17.26 o 
  -4  -5   4        1.12       11.30     13.16 o 
  -3  -5   4        1.50        2.84      3.65 o 
  -2  -5   4       32.95       21.49      5.06 o 
  -1  -5   4        0.37       -5.18      5.18 o 
   0  -5   4      127.07      119.58      7.03 o 
   1  -5   4      337.68      350.39     19.64 o 
   2  -5   4      354.80      358.67     20.26 o 
   3  -5   4      176.20      196.47     14.85 o 
   4  -5   4      682.38      680.51     34.61 o 
   5  -5   4       59.36       69.70     11.17 o 
   6  -5   4      105.95       84.67     13.55 o 
   7  -5   4        9.35       12.55      8.93 o 
  -7  -4   4      101.15       87.88     15.13 o 
  -6  -4   4       23.65       24.13      8.64 o 
  -5  -4   4      232.47      262.17     38.72 o 
  -4  -4   4      458.21      486.85     27.60 o 
  -3  -4   4        7.78       12.37      3.78 o 
  -2  -4   4      384.51      398.92     15.32 o 
  -1  -4   4      896.04      939.27     34.10 o 
   0  -4   4      525.87      504.50     14.64 o 
   1  -4   4      451.85      449.87     20.58 o 
   2  -4   4      648.74      609.11     27.53 o 
   3  -4   4      613.69      601.77     27.72 o 
   4  -4   4       87.66       89.51     10.52 o 
   5  -4   4       19.86       18.67      7.59 o 
   6  -4   4       26.72       33.19      8.80 o 
   7  -4   4        0.34        9.14      7.23 o 
   8  -4   4       51.98       41.17     11.48 o 
  -7  -3   4      346.13      350.06     45.53 o 
  -6  -3   4      344.71      357.02     25.11 o 
  -5  -3   4       19.74       30.00     13.46 o 
  -4  -3   4      972.66     1036.68     42.58 o 
  -3  -3   4     1624.60     1584.99     45.47 o 
  -2  -3   4       82.36       95.23      6.12 o 
  -1  -3   4      893.12      871.51     21.75 o 
   0  -3   4     3648.59     3307.66     57.60 o 
   1  -3   4      397.21      408.00     15.28 o 
   2  -3   4      797.70      796.40     30.57 o 
   3  -3   4      670.07      480.96    209.71 o 
   4  -3   4        4.00        6.48      4.91 o 
   5  -3   4      431.04      468.29     40.19 o 
   6  -3   4      641.14      651.21     62.67 o 
   7  -3   4      191.23      177.88     16.39 o 
   8  -3   4       22.32       19.04     17.78 o 
  -7  -2   4       71.07       91.85     21.09 o 
  -6  -2   4      647.43      699.55     62.97 o 
  -5  -2   4       69.81       67.25      9.93 o 
  -4  -2   4       66.01       53.57     16.84 o 
  -3  -2   4      858.19      981.95    117.00 o 
  -2  -2   4       86.92       74.38      4.94 o 
  -1  -2   4      159.18      168.55      7.47 o 
   0  -2   4     1396.54     1319.40     25.50 o 
   1  -2   4     1324.79     1255.01     27.63 o 
   2  -2   4      619.98      679.18     25.23 o 
   3  -2   4     1776.54     1850.37     55.23 o 
   4  -2   4     1112.51      956.35     90.76 o 
   5  -2   4       21.85       18.86      2.96 o 
   6  -2   4      312.63      314.41     37.86 o 
   7  -2   4      941.38      932.03     43.28 o 
   8  -2   4        2.59        3.08      9.32 o 
  -8  -1   4        7.16       11.69     19.21 o 
  -7  -1   4       63.45       74.82     20.11 o 
  -6  -1   4        0.15        5.39     16.35 o 
  -5  -1   4      236.72      224.22     16.61 o 
  -4  -1   4      333.74      340.42     19.91 o 
  -3  -1   4      217.23      226.18     18.84 o 
  -2  -1   4       60.45       49.33      2.81 o 
  -1  -1   4     1880.68     1985.24     37.54 o 
   0  -1   4        7.16       -1.73      3.23 o 
   1  -1   4       99.92       86.40      3.49 o 
   2  -1   4      177.00      131.40      4.06 o 
   3  -1   4      314.28      354.46     14.43 o 
   4  -1   4       75.07       66.10      4.38 o 
   5  -1   4      259.12      241.46     11.60 o 
   6  -1   4      501.76      497.94     19.81 o 
   7  -1   4       43.16       56.30      6.79 o 
   8  -1   4       28.21       28.11      7.97 o 
   9  -1   4        8.14       -5.26     14.14 o 
  -8   0   4        5.72       20.24     11.66 o 
  -7   0   4      206.67      232.29     21.64 o 
  -6   0   4      344.32      344.32     23.85 o 
  -5   0   4      117.02      124.38     12.30 o 
  -4   0   4      551.42      556.91     25.68 o 
  -3   0   4      891.13      902.07     31.94 o 
  -2   0   4      146.12      118.22      7.68 o 
  -1   0   4     1878.11     1803.87     48.66 o 
   0   0   4     1626.84     1569.04     27.19 o 
   1   0   4     1776.71     1731.82     36.28 o 
   2   0   4      315.22      320.14      9.72 o 
   3   0   4     3503.57     3667.04     79.64 o 
   4   0   4      869.24      913.30     40.73 o 
   5   0   4      475.96      465.06     26.37 o 
   6   0   4      330.12      371.65     15.13 o 
   7   0   4      113.74      127.78     10.27 o 
   8   0   4        8.63       17.19      6.08 o 
   9   0   4       33.14       44.44     16.32 o 
  -8   1   4       69.45       74.15     14.67 o 
  -7   1   4        0.22       -5.98      9.44 o 
  -6   1   4      371.94      378.20     26.22 o 
  -5   1   4      156.48      157.49     15.13 o 
  -4   1   4      538.99      513.10     23.89 o 
  -3   1   4     2829.84     2603.45    110.07 o 
  -2   1   4     1281.71     1224.98     24.47 o 
  -1   1   4      199.99      233.69     14.70 o 
   0   1   4     3162.93     3313.86     65.42 o 
   1   1   4     1723.16     1636.54     29.58 o 
   2   1   4        9.83       10.64      2.90 o 
   3   1   4      714.72      763.05     32.86 o 
   4   1   4     2046.45     2041.01     43.20 o 
   5   1   4       37.14       48.21      7.00 o 
   6   1   4       37.60       40.28      5.83 o 
   7   1   4      413.16      443.17     21.13 o 
   8   1   4       89.74       93.14     10.48 o 
   9   1   4       53.56       59.04     11.30 o 
  -7   2   4        2.15       -8.15      8.15 o 
  -6   2   4       93.16       82.93     12.10 o 
  -5   2   4      483.89      484.94     27.27 o 
  -4   2   4      295.76      257.64     22.14 o 
  -3   2   4       86.81       82.52      7.03 o 
  -2   2   4      706.89      745.53     25.19 o 
  -1   2   4      880.64      878.94     19.09 o 
   0   2   4        7.77        8.23      1.89 o 
   1   2   4     1122.96     1117.51     21.79 o 
   2   2   4       64.23       48.29      4.35 o 
   3   2   4      204.90      213.48     11.35 o 
   4   2   4      921.02      947.75     31.43 o 
   5   2   4      102.70      109.95      8.58 o 
   6   2   4      186.57      169.88     13.62 o 
   7   2   4      194.00      194.43     12.26 o 
   8   2   4       96.38      101.17     18.35 o 
   9   2   4        1.32       -5.24      7.23 o 
  -7   3   4       53.44       53.21     11.48 o 
  -6   3   4      200.09      189.43     17.37 o 
  -5   3   4       19.63       31.88      7.82 o 
  -4   3   4       36.38       35.79      5.22 o 
  -3   3   4      282.97      284.96     16.58 o 
  -2   3   4      397.48      399.30     14.07 o 
  -1   3   4     1361.23     1464.56     31.44 o 
   0   3   4      529.10      537.24     19.99 o 
   1   3   4       22.82       22.30      8.01 o 
   2   3   4      110.24      108.61      7.63 o 
   3   3   4      999.02     1061.66     37.85 o 
   4   3   4      117.81      107.98      6.65 o 
   5   3   4       32.15      218.36    108.61 o 
   6   3   4      168.89      196.28     11.76 o 
   7   3   4       93.89       86.84      8.01 o 
   8   3   4       10.12       13.38      7.53 o 
   9   3   4       12.44       15.28     23.50 o 
  -7   4   4       11.53       20.08     11.25 o 
  -6   4   4      113.42      105.22     16.92 o 
  -5   4   4      199.59      213.51     17.07 o 
  -4   4   4      124.39      138.56     11.93 o 
  -3   4   4      391.74      398.53     16.26 o 
  -2   4   4      541.94      572.97     19.36 o 
  -1   4   4       33.83       32.24      4.23 o 
   0   4   4     3638.78     3541.36     57.83 o 
   1   4   4     1932.25     1992.57     58.47 o 
   2   4   4       77.02       82.92      7.99 o 
   3   4   4      673.36      789.87     31.88 o 
   4   4   4      552.29      531.62     16.43 o 
   5   4   4      558.04      536.73     18.87 o 
   6   4   4       40.43       46.83      8.72 o 
   7   4   4      368.33      349.07     19.13 o 
   8   4   4       66.34       72.47     12.30 o 
  -6   5   4       73.89       61.17     12.22 o 
  -5   5   4       92.32       96.03      9.16 o 
  -4   5   4       16.13       31.09      9.01 o 
  -3   5   4      185.74      187.65     11.32 o 
  -2   5   4      801.15      834.40     32.69 o 
  -1   5   4       69.19       66.77     11.80 o 
   0   5   4       95.34       74.39      7.61 o 
   1   5   4      442.61      409.75     20.24 o 
   2   5   4      291.66      269.46     16.88 o 
   3   5   4       22.82       35.49      7.77 o 
   4   5   4      122.69      104.04     10.58 o 
   5   5   4      100.73      106.18     11.15 o 
   6   5   4       47.67       43.83      9.17 o 
   7   5   4      131.31      113.33     12.73 o 
   8   5   4       76.36       61.81     17.75 o 
  -6   6   4       22.81       23.63     18.61 o 
  -5   6   4        5.07       16.10      7.05 o 
  -4   6   4       44.69       49.80      7.56 o 
  -3   6   4       43.98       46.16      7.27 o 
  -2   6   4       73.75       74.79      8.43 o 
  -1   6   4       49.32       45.82      6.37 o 
   0   6   4       15.17       37.60      8.32 o 
   1   6   4        9.44       13.70     10.83 o 
   2   6   4        2.41       16.39      9.32 o 
   3   6   4        1.14        8.52      9.66 o 
   4   6   4       63.44       59.36      9.54 o 
   5   6   4       72.60       75.49     10.68 o 
   6   6   4       15.55        8.84      8.20 o 
   7   6   4        6.66       -0.28      5.30 o 
   8   6   4       26.38       27.97     15.87 o 
  -4   7   4       31.99       31.61      9.26 o 
  -3   7   4       23.43       30.43     11.84 o 
  -2   7   4      184.74      176.31     12.45 o 
  -1   7   4       38.16       43.34      9.85 o 
   0   7   4       31.97       45.21      9.46 o 
   1   7   4      170.32      198.53     16.56 o 
   2   7   4       46.20       54.08     10.08 o 
   3   7   4        9.09        0.39      7.03 o 
   4   7   4      176.11      187.97     26.73 o 
   5   7   4        7.71       20.00     13.16 o 
   6   7   4        2.50       -6.90      7.20 o 
   7   7   4       18.05       11.96     12.48 o 
  -4   8   4       57.41       48.72     21.43 o 
  -3   8   4       15.91       27.11     11.58 o 
  -2   8   4       73.69       78.52     14.43 o 
  -1   8   4      135.11      146.27     33.20 o 
   0   8   4       52.07       68.00     23.27 o 
   1   8   4      119.39      134.85     15.62 o 
   2   8   4      185.62      205.89     19.37 o 
   3   8   4       24.35       36.41     10.18 o 
   4   8   4      306.36      310.86     36.13 o 
   5   8   4       87.63       98.38     16.88 o 
   6   8   4        2.81        1.58     12.48 o 
  -2   9   4        3.80        8.50     13.23 o 
  -1   9   4       13.81       21.20     10.30 o 
   0   9   4        0.67       -8.66      8.66 o 
   1   9   4      100.11       94.50     15.50 o 
   2   9   4       49.06       61.14     14.32 o 
   3   9   4       15.18       11.60      8.77 o 
   4   9   4       22.70       23.68     10.61 o 
  -2  -8   5      151.39      182.94     29.02 o 
  -1  -8   5      188.00      192.14     20.54 o 
   0  -8   5      121.73      123.67     19.67 o 
   1  -8   5       39.86       40.25     14.17 o 
   2  -8   5      197.93      199.38     20.28 o 
  -4  -7   5      210.04      178.35     27.60 o 
  -3  -7   5      228.78      229.18     31.58 o 
  -2  -7   5        1.81       21.95     10.34 o 
  -1  -7   5      414.97      397.59     26.92 o 
   0  -7   5      133.65      151.83     17.48 o 
   1  -7   5       38.06       44.94     10.19 o 
   2  -7   5      615.16      599.32     35.84 o 
   3  -7   5      188.80      184.31     18.61 o 
   4  -7   5       34.00       39.34     11.21 o 
  -5  -6   5       37.47       40.03     11.08 o 
  -4  -6   5        1.34       12.48      9.93 o 
  -3  -6   5       45.11       47.00      9.08 o 
  -2  -6   5      113.34      114.16     10.09 o 
  -1  -6   5      157.78      172.93     15.18 o 
   0  -6   5      415.06      430.57     28.05 o 
   1  -6   5      181.96      178.27     15.23 o 
   2  -6   5       53.10       42.35      9.60 o 
   3  -6   5      200.38      225.03     18.34 o 
   4  -6   5      130.36      136.60     22.78 o 
   5  -6   5       38.13       36.23     10.61 o 
   6  -6   5      105.58       80.77     15.05 o 
  -6  -5   5        4.99       19.30      9.85 o 
  -5  -5   5       22.97       34.17      9.42 o 
  -4  -5   5      278.39      284.65     20.41 o 
  -3  -5   5        5.75       14.08      5.81 o 
  -2  -5   5      168.76      172.21     11.05 o 
  -1  -5   5      284.96      318.08     13.67 o 
   0  -5   5       64.26       72.19      9.67 o 
   1  -5   5       22.12       33.06      7.26 o 
   2  -5   5      111.94      124.48     11.99 o 
   3  -5   5      126.65      151.00     14.07 o 
   4  -5   5       18.24       31.72      8.85 o 
   5  -5   5      155.21      169.37     16.20 o 
   6  -5   5        6.91       29.35     19.36 o 
   7  -5   5       18.18       20.94     10.55 o 
  -6  -4   5      177.05      189.12     20.96 o 
  -5  -4   5        0.21       -2.93      7.90 o 
  -4  -4   5      350.25      381.93     23.62 o 
  -3  -4   5       44.64       59.12      6.45 o 
  -2  -4   5        0.54        6.44      7.48 o 
  -1  -4   5      899.97      929.70     35.61 o 
   0  -4   5     1328.64     1305.55     68.69 o 
   1  -4   5      868.21      803.42     31.50 o 
   2  -4   5      907.14      808.79     32.83 o 
   3  -4   5     1512.55     1571.21     58.24 o 
   4  -4   5      252.84      274.78     18.71 o 
   5  -4   5      728.51      711.59     35.62 o 
   6  -4   5      575.33      555.88     35.53 o 
   7  -4   5      102.81      112.96     18.01 o 
  -7  -3   5       41.38       54.71     13.11 o 
  -6  -3   5      250.77      273.97     23.18 o 
  -5  -3   5        9.71        0.68      5.60 o 
  -4  -3   5      740.61      776.66     64.97 o 
  -3  -3   5     1452.08     1418.87     60.34 o 
  -2  -3   5      316.36      298.97     12.11 o 
  -1  -3   5      402.10      406.20     14.35 o 
   0  -3   5     1359.33     1433.88     32.48 o 
   1  -3   5      923.21      880.54     56.80 o 
   2  -3   5      482.79      474.78     23.01 o 
   3  -3   5      784.86      739.36     29.90 o 
   4  -3   5      330.20      374.41     35.98 o 
   5  -3   5       14.78       18.25      7.23 o 
   6  -3   5      393.48      436.87     27.09 o 
   7  -3   5      154.57      164.97     16.37 o 
   8  -3   5        3.36       21.25     10.10 o 
  -7  -2   5       24.60       36.22     10.87 o 
  -6  -2   5        0.41       18.33      8.58 o 
  -5  -2   5      228.09      282.43     20.44 o 
  -4  -2   5      230.11      238.67     17.22 o 
  -3  -2   5        1.21       10.88      5.41 o 
  -2  -2   5      604.85      604.03     31.60 o 
  -1  -2   5      386.89      391.44     12.45 o 
   0  -2   5       27.08       37.38      6.70 o 
   1  -2   5      401.93      377.42     11.60 o 
   2  -2   5       45.44       47.30      6.32 o 
   3  -2   5      858.96      917.39     33.97 o 
   4  -2   5      251.38      249.92     20.60 o 
   5  -2   5       56.68       82.37      9.62 o 
   6  -2   5       33.81       33.43      7.60 o 
   7  -2   5       44.91       33.55      9.04 o 
   8  -2   5        4.17       -4.78      6.48 o 
  -7  -1   5      258.56      264.23     30.57 o 
  -6  -1   5      212.48      199.73     18.33 o 
  -5  -1   5       73.63       78.63     10.90 o 
  -4  -1   5      167.90      152.90     12.89 o 
  -3  -1   5      653.40      626.39     32.37 o 
  -2  -1   5       10.66       12.79      2.41 o 
  -1  -1   5      179.56      162.11      6.89 o 
   0  -1   5      842.99      763.43     24.37 o 
   1  -1   5        5.52        1.56      1.96 o 
   2  -1   5     1641.26     1740.09     42.46 o 
   3  -1   5     1443.61     1382.67     70.06 o 
   4  -1   5      146.16      154.41      6.79 o 
   5  -1   5       41.84       40.79      4.43 o 
   6  -1   5      514.27      491.28     34.33 o 
   7  -1   5       70.94       63.89     10.78 o 
   8  -1   5       41.28       52.18     11.13 o 
   9  -1   5       56.37       56.84     19.78 o 
  -7   0   5       75.15       61.85     13.80 o 
  -6   0   5       77.25       95.41     12.81 o 
  -5   0   5       41.08       36.89      8.34 o 
  -4   0   5       22.64       27.29      7.19 o 
  -3   0   5     1337.42     1457.44     49.95 o 
  -2   0   5     2071.14     2232.05     45.64 o 
  -1   0   5      173.91      168.50     17.67 o 
   0   0   5     2853.33     2953.72     64.13 o 
   1   0   5      884.97      861.65     18.49 o 
   2   0   5      326.10      338.91     10.78 o 
   3   0   5     1352.39     1414.71     38.24 o 
   4   0   5     1089.62     1106.84     27.38 o 
   5   0   5      513.56      459.99     51.14 o 
   6   0   5      785.02      811.67     25.98 o 
   7   0   5      597.12      619.07     24.07 o 
   8   0   5       34.81       41.35      7.46 o 
   9   0   5      252.02      232.64     32.93 o 
  -7   1   5       12.88       27.03     10.38 o 
  -6   1   5       64.26       99.02     23.50 o 
  -5   1   5      578.64      598.85     31.37 o 
  -4   1   5       16.93       21.14      8.83 o 
  -3   1   5       59.03       48.74      8.24 o 
  -2   1   5      880.27      892.32     35.88 o 
  -1   1   5       17.23       28.44      5.83 o 
   0   1   5      819.64      820.00     18.19 o 
   1   1   5      644.00      619.04     62.22 o 
   2   1   5      692.72      798.83     24.03 o 
   3   1   5      594.29      635.42     17.00 o 
   4   1   5     1476.73     1520.14     35.06 o 
   5   1   5      258.13      291.52     14.27 o 
   6   1   5      774.83      768.61     26.03 o 
   7   1   5      274.44      265.95     18.12 o 
   8   1   5       94.33       99.34      9.32 o 
   9   1   5       12.23       20.75     13.99 o 
  -7   2   5       32.01       47.37     11.80 o 
  -6   2   5      221.71      189.04     19.89 o 
  -5   2   5       13.78       45.49     20.04 o 
  -4   2   5       98.03       78.42     18.35 o 
  -3   2   5       42.05       41.40      5.04 o 
  -2   2   5       91.17       70.73      5.74 o 
  -1   2   5      167.93      171.09      7.08 o 
   0   2   5        7.31        9.19      3.45 o 
   1   2   5      120.38      116.90      4.49 o 
   2   2   5      259.23      256.02     10.21 o 
   3   2   5      261.15      255.07     11.33 o 
   4   2   5       53.54       58.72      7.69 o 
   5   2   5       14.47       13.42      7.68 o 
   6   2   5       21.79       28.33      5.16 o 
   7   2   5       32.66       35.43      6.37 o 
   8   2   5       13.36       27.03      5.85 o 
   9   2   5       10.25        8.32      7.12 o 
  -7   3   5       15.03        8.51     12.29 o 
  -6   3   5      222.32      239.70     20.94 o 
  -5   3   5      255.78      266.44     19.49 o 
  -4   3   5       78.12       67.62      6.02 o 
  -3   3   5      618.10      632.83     20.13 o 
  -2   3   5      656.85      717.31     22.13 o 
  -1   3   5      140.27      143.56      7.65 o 
   0   3   5     1830.94     1819.84     43.31 o 
   1   3   5     2470.59     2359.77     67.39 o 
   2   3   5       58.49       36.10     12.22 o 
   3   3   5      298.88      244.62     19.21 o 
   4   3   5      418.96      407.23     13.57 o 
   5   3   5       18.31       25.11      4.15 o 
   6   3   5      122.32      139.21     10.08 o 
   7   3   5       67.58       69.15      7.34 o 
   8   3   5       43.33       45.36      7.71 o 
   9   3   5       14.26       12.78     13.68 o 
  -6   4   5       96.50      134.82     18.64 o 
  -5   4   5      149.38      159.98     17.52 o 
  -4   4   5        0.65       -3.16      6.35 o 
  -3   4   5      134.08      127.38      8.89 o 
  -2   4   5      175.74      177.52      9.28 o 
  -1   4   5      349.44      340.52     12.93 o 
   0   4   5       73.00       83.19      6.97 o 
   1   4   5      592.18      639.40     26.23 o 
   2   4   5      456.82      490.93     22.18 o 
   3   4   5      146.91      128.07     18.05 o 
   4   4   5      745.75      814.70     34.54 o 
   5   4   5      268.82      266.12     11.47 o 
   6   4   5       27.54       28.21      9.91 o 
   7   4   5      520.23      598.61     56.47 o 
   8   4   5      172.32      160.01     15.92 o 
  -6   5   5        3.77        3.03      8.19 o 
  -5   5   5        1.65       14.68     22.90 o 
  -4   5   5       25.88       28.03      6.13 o 
  -3   5   5        4.96        6.24      4.28 o 
  -2   5   5       10.26        6.78      4.68 o 
  -1   5   5      520.85      494.90     16.26 o 
   0   5   5        6.24       11.08      9.55 o 
   1   5   5      185.96      158.98     12.72 o 
   2   5   5      308.41      328.98     19.11 o 
   3   5   5       89.75       86.28     10.73 o 
   4   5   5       86.75       79.09     10.32 o 
   5   5   5      114.14      116.84     12.42 o 
   6   5   5      174.25      159.46     14.33 o 
   7   5   5       22.75       27.22      8.88 o 
   8   5   5       23.77       31.58     13.76 o 
  -5   6   5       24.45       32.52     18.80 o 
  -4   6   5        1.90        5.55      5.00 o 
  -3   6   5       59.73       51.38      7.93 o 
  -2   6   5      119.93      132.55     16.67 o 
  -1   6   5       32.87       22.81      8.05 o 
   0   6   5        6.24       11.97     12.52 o 
   1   6   5       60.98       70.56     19.93 o 
   2   6   5        3.39       14.61     11.35 o 
   3   6   5        8.65       15.93     16.39 o 
   4   6   5      108.78      112.04     12.53 o 
   5   6   5       34.89       40.07      9.62 o 
   6   6   5        3.14       12.75      7.04 o 
   7   6   5        2.29        1.33      5.96 o 
  -4   7   5       24.30       23.94      9.70 o 
  -3   7   5       38.60       52.54     10.63 o 
  -2   7   5      221.98      220.17     18.34 o 
  -1   7   5       39.10       44.46      9.56 o 
   0   7   5       49.74       45.75      9.30 o 
   1   7   5      169.09      162.39     15.54 o 
   2   7   5      189.99      210.16     17.84 o 
   3   7   5        2.46       21.30     23.08 o 
   4   7   5      146.44      167.54     36.13 o 
   5   7   5      144.11      126.67     15.43 o 
   6   7   5       10.53        5.83     14.55 o 
   7   7   5       30.79       28.97     10.44 o 
  -3   8   5        0.52       -3.51      7.32 o 
  -2   8   5       29.75       32.62     10.70 o 
  -1   8   5       91.75       81.95     13.64 o 
   0   8   5        1.86       -0.35      9.29 o 
   1   8   5       27.21       34.37     22.82 o 
   2   8   5      106.45      106.06     18.76 o 
   3   8   5       27.68       42.38     11.12 o 
   4   8   5        7.96       31.09     10.08 o 
   5   8   5       47.33       42.77     13.26 o 
   6   8   5        0.20       -4.96     12.78 o 
  -1   9   5       25.33       17.07     10.98 o 
   0   9   5        0.94       10.07      8.44 o 
   1   9   5       16.69       65.28     55.38 o 
   2   9   5       10.80       16.90     11.09 o 
   3   9   5       19.32       27.70     17.59 o 
   4   9   5        2.82       -2.38      8.18 o 
  -3  -7   6       84.37       -0.83      7.14 o 
  -2  -7   6        0.58        6.24     10.00 o 
  -1  -7   6      116.85      101.04     14.71 o 
   0  -7   6      213.83      244.45     22.74 o 
   1  -7   6       61.01      102.27     37.78 o 
   2  -7   6       40.53       60.68     19.59 o 
   3  -7   6       87.45      104.09     26.20 o 
   4  -7   6       20.89       51.25     13.37 o 
  -4  -6   6       34.89       44.46     10.72 o 
  -3  -6   6        9.63       26.70      8.61 o 
  -2  -6   6      197.93      181.84     20.75 o 
  -1  -6   6      146.27      126.01     14.84 o 
   0  -6   6       43.20       54.89     11.22 o 
   1  -6   6      140.92      118.32     13.49 o 
   2  -6   6       24.94       41.47     10.17 o 
   3  -6   6       46.55       54.35     10.87 o 
   4  -6   6       91.01      106.63     16.32 o 
   5  -6   6        3.44      -11.05     11.58 o 
  -5  -5   6       76.26       95.14     15.37 o 
  -4  -5   6      274.40      328.31     72.30 o 
  -3  -5   6      336.82      323.61     21.37 o 
  -2  -5   6       74.68       69.18      7.35 o 
  -1  -5   6     1047.72     1058.78     36.47 o 
   0  -5   6     1028.24     1051.07     44.98 o 
   1  -5   6       23.89       27.03     13.80 o 
   2  -5   6      251.49      294.99     19.85 o 
   3  -5   6      675.41      637.69     32.73 o 
   4  -5   6        4.50       17.30     10.75 o 
   5  -5   6      262.99      264.53     20.45 o 
   6  -5   6      247.84      282.44     25.12 o 
  -6  -4   6       72.88       58.13     13.35 o 
  -5  -4   6        7.12       22.81      8.87 o 
  -4  -4   6      360.24      362.09     44.21 o 
  -3  -4   6     1119.02     1088.56     91.28 o 
  -2  -4   6      106.70      134.96     14.20 o 
  -1  -4   6      145.97      132.46     11.20 o 
   0  -4   6      639.84      694.52     33.86 o 
   1  -4   6      131.59      125.89     11.05 o 
   2  -4   6       91.08      103.24     11.00 o 
   3  -4   6      820.13      876.60     41.12 o 
   4  -4   6      307.98      304.13     32.07 o 
   5  -4   6       63.78       74.34     12.18 o 
   6  -4   6      710.07      755.80     43.13 o 
   7  -4   6      146.27      146.58     20.46 o 
  -6  -3   6        1.12       -6.12     10.83 o 
  -5  -3   6      120.86      122.79     14.35 o 
  -4  -3   6        0.35       -0.97      4.97 o 
  -3  -3   6       12.15       21.98      7.22 o 
  -2  -3   6       12.84        8.68      5.20 o 
  -1  -3   6        8.51        1.24      2.95 o 
   0  -3   6       49.72       46.90      5.01 o 
   1  -3   6      554.05      513.51     30.76 o 
   2  -3   6      190.02      183.68     12.68 o 
   3  -3   6      287.06      281.89     17.22 o 
   4  -3   6      975.21      953.03     40.11 o 
   5  -3   6      242.19      267.41     44.48 o 
   6  -3   6       85.40       87.33     12.73 o 
   7  -3   6       29.86       37.09      9.89 o 
   8  -3   6       27.56       28.36     12.78 o 
  -6  -2   6       47.65       22.55     10.66 o 
  -5  -2   6       62.24       70.01     11.04 o 
  -4  -2   6      339.52      380.27     41.92 o 
  -3  -2   6       52.22       63.19     29.40 o 
  -2  -2   6      304.65      317.42     13.02 o 
  -1  -2   6      446.19      468.60     14.94 o 
   0  -2   6      552.44      566.01     22.38 o 
   1  -2   6      419.11      464.70     16.19 o 
   2  -2   6      947.95      814.97     82.17 o 
   3  -2   6      669.44      675.58     38.08 o 
   4  -2   6      146.70      164.04     20.41 o 
   5  -2   6        3.03       11.29     16.09 o 
   6  -2   6       32.03       33.35      8.31 o 
   7  -2   6        0.94       11.73     10.68 o 
   8  -2   6       22.49       36.96     12.10 o 
  -7  -1   6       95.19       86.87     16.15 o 
  -6  -1   6      289.43      286.43     24.83 o 
  -5  -1   6      124.56      144.50     32.37 o 
  -4  -1   6      252.71      240.63     17.39 o 
  -3  -1   6     1813.69     1923.77     67.80 o 
  -2  -1   6      567.30      541.86     15.83 o 
  -1  -1   6      329.61      308.90     10.90 o 
   0  -1   6     3514.48     3696.58     72.69 o 
   1  -1   6     1747.83     1793.65     37.43 o 
   2  -1   6      148.80      143.37      6.15 o 
   3  -1   6      915.66      893.94     21.58 o 
   4  -1   6      166.57      160.18      7.62 o 
   5  -1   6       78.40       88.65      6.47 o 
   6  -1   6      313.42      349.39     21.35 o 
   7  -1   6      330.57      347.41     24.11 o 
   8  -1   6        7.54       17.32     20.60 o 
  -7   0   6       16.41       12.26      9.15 o 
  -6   0   6      556.46      465.62    122.75 o 
  -5   0   6       73.59       79.61     11.29 o 
  -4   0   6        1.78        5.80      5.71 o 
  -3   0   6      370.67      365.92     20.11 o 
  -2   0   6      210.96      178.51     20.97 o 
  -1   0   6       30.64       27.47      9.02 o 
   0   0   6      525.45      490.31     14.55 o 
   1   0   6     1241.66     1295.90     54.77 o 
   2   0   6        2.91       10.70      3.31 o 
   3   0   6      640.40      582.90     78.47 o 
   4   0   6     1350.70     1374.79     64.32 o 
   5   0   6        3.94        6.77      3.54 o 
   6   0   6      120.13      126.15      7.94 o 
   7   0   6     1063.09     1001.76     67.53 o 
   8   0   6      111.08       99.58     13.63 o 
   9   0   6       24.60        0.30     11.65 o 
  -7   1   6       22.09       22.54     10.66 o 
  -6   1   6        4.47       14.92     11.99 o 
  -5   1   6       57.96       71.00     10.69 o 
  -4   1   6       82.41      100.20     21.66 o 
  -3   1   6       76.45       70.46      8.49 o 
  -2   1   6        2.31        8.71      3.87 o 
  -1   1   6      585.45      636.23     17.50 o 
   0   1   6       10.11       16.37      2.97 o 
   1   1   6       16.17       26.24      3.49 o 
   2   1   6        6.46        6.13      3.46 o 
   3   1   6      150.71      150.85      7.25 o 
   4   1   6        0.42       -3.16      3.16 o 
   5   1   6      169.60      176.87     11.52 o 
   6   1   6      276.86      251.82     12.39 o 
   7   1   6        1.36       -3.48      3.48 o 
   8   1   6       53.39       50.33      7.42 o 
   9   1   6        0.33       11.65     12.26 o 
  -7   2   6       31.48       33.26     11.13 o 
  -6   2   6      252.86      284.05     25.11 o 
  -5   2   6      187.17      209.72     17.76 o 
  -4   2   6       74.09       77.03     15.08 o 
  -3   2   6      382.38      382.18     14.01 o 
  -2   2   6      206.38      194.40      8.70 o 
  -1   2   6      227.51      237.99      9.81 o 
   0   2   6      605.10      588.11     16.32 o 
   1   2   6      716.69      700.74     17.42 o 
   2   2   6       43.15       40.33      4.47 o 
   3   2   6      684.10      710.87     29.06 o 
   4   2   6      621.50      689.05     32.79 o 
   5   2   6      220.76      206.55     10.12 o 
   6   2   6       47.13       54.46      6.69 o 
   7   2   6       62.28       71.44      7.74 o 
   8   2   6        8.00        3.08      5.34 o 
  -6   3   6       68.33       60.57     12.58 o 
  -5   3   6      149.95      126.54     14.80 o 
  -4   3   6       10.56       19.08      8.31 o 
  -3   3   6      698.20      697.31     46.10 o 
  -2   3   6      505.28      500.96     20.12 o 
  -1   3   6       25.51       29.45      4.70 o 
   0   3   6      628.89      633.87     25.89 o 
   1   3   6     1319.27     1158.75     50.48 o 
   2   3   6       83.84       84.18     15.45 o 
   3   3   6      112.75      124.21     10.49 o 
   4   3   6     1031.29     1002.63     64.30 o 
   5   3   6      182.16      188.19     17.69 o 
   6   3   6        0.23       -1.05      6.92 o 
   7   3   6      174.05      186.11     12.84 o 
   8   3   6       89.01       96.39     14.81 o 
   9   3   6        1.12      -10.45     10.53 o 
  -6   4   6       18.57       44.43     12.14 o 
  -5   4   6       94.58      110.04     15.52 o 
  -4   4   6      115.59       99.55     12.82 o 
  -3   4   6       23.76       34.29      6.03 o 
  -2   4   6      356.24      400.28     16.86 o 
  -1   4   6      307.36      301.99     13.01 o 
   0   4   6       61.60       62.71      4.60 o 
   1   4   6      330.85      348.68     18.35 o 
   2   4   6      154.70      154.60     12.27 o 
   3   4   6       12.82       18.87      6.58 o 
   4   4   6      253.22      274.14     18.05 o 
   5   4   6      112.19      129.69     18.65 o 
   6   4   6       22.33       27.39      7.71 o 
   7   4   6       86.98       97.28     13.08 o 
   8   4   6       78.42       75.38     14.59 o 
  -5   5   6        0.06       28.29      9.80 o 
  -4   5   6        0.56        3.69      6.33 o 
  -3   5   6       29.34       44.31      7.11 o 
  -2   5   6       69.39       70.49     10.13 o 
  -1   5   6      559.67      491.45     27.21 o 
   0   5   6       19.82       17.59      6.63 o 
   1   5   6       63.99       84.23     11.43 o 
   2   5   6        5.78        2.08      5.08 o 
   3   5   6      127.87      134.16     19.32 o 
   4   5   6       14.25       22.96      7.34 o 
   5   5   6        0.20        6.60      6.06 o 
   6   5   6       21.50       19.53     13.35 o 
   7   5   6       31.58       36.28     18.80 o 
   8   5   6        4.34       24.43     14.29 o 
  -5   6   6       56.17       68.12     22.26 o 
  -4   6   6       77.77      100.77     14.73 o 
  -3   6   6       19.93       31.08      5.70 o 
  -2   6   6      183.83      204.36     18.08 o 
  -1   6   6       33.77       34.20      7.65 o 
   0   6   6      305.89      286.66     19.01 o 
   1   6   6      259.40      293.93     41.02 o 
   2   6   6       27.97       27.52      7.69 o 
   3   6   6       50.34       55.39     14.96 o 
   4   6   6       91.50      100.36     12.85 o 
   5   6   6      238.13      229.84     18.76 o 
   6   6   6        4.94        4.76      7.26 o 
   7   6   6       77.60       58.01     11.94 o 
  -4   7   6       17.87       20.23     11.65 o 
  -3   7   6        2.82       -7.44      7.44 o 
  -2   7   6      214.17      151.38     15.20 o 
  -1   7   6       40.28       60.02     12.18 o 
   0   7   6       12.42       20.45      7.96 o 
   1   7   6      143.18      127.23     15.21 o 
   2   7   6       91.10       98.55     12.81 o 
   3   7   6       26.64       25.79      8.61 o 
   4   7   6       36.73       47.61     10.68 o 
   5   7   6       40.91       53.32     11.39 o 
   6   7   6        9.14        3.04      8.53 o 
   7   7   6       13.18        0.65      7.23 o 
  -3   8   6        5.63        7.83     17.78 o 
  -2   8   6        7.74       11.86      8.55 o 
  -1   8   6        8.95       18.12     15.56 o 
   0   8   6        8.91        7.02      7.42 o 
   1   8   6        3.36        0.69      6.92 o 
   2   8   6        1.42       18.55     12.71 o 
   3   8   6        5.97       18.73     18.95 o 
   4   8   6        7.17       -2.12      8.03 o 
   5   8   6       36.16       37.38     15.41 o 
  -1   9   6       10.52       12.31     10.87 o 
   0   9   6        0.38       -2.78      7.67 o 
   1   9   6       15.70       40.70     24.06 o 
   2   9   6       17.01       26.14     11.91 o 
   3   9   6       12.78        8.93      9.46 o 
   4   9   6       20.62       28.66     17.44 o 
  -1  -7   7       11.95        6.24     11.65 o 
   0  -7   7        0.84        2.01      7.22 o 
   1  -7   7       99.48      143.15     26.09 o 
   2  -7   7       19.75       30.92     10.34 o 
   3  -7   7      113.77      152.41     32.18 o 
  -3  -6   7       84.64       71.28     18.42 o 
  -2  -6   7      153.71      190.53     27.37 o 
  -1  -6   7      331.66      364.25     37.11 o 
   0  -6   7      195.92      223.29     19.57 o 
   1  -6   7       16.21       32.52     10.11 o 
   2  -6   7      294.18      298.01     49.85 o 
   3  -6   7      190.45      189.47     19.11 o 
   4  -6   7       11.12       33.92     17.75 o 
   5  -6   7       53.79       76.68     23.91 o 
  -4  -5   7      233.33      224.34     32.82 o 
  -3  -5   7      495.44      451.30     28.84 o 
  -2  -5   7      115.21      112.08     10.00 o 
  -1  -5   7      491.01      547.57     31.15 o 
   0  -5   7      544.79      567.09     30.90 o 
   1  -5   7        5.04       39.37     11.09 o 
   2  -5   7      619.57      591.51     36.99 o 
   3  -5   7      637.67      642.54     34.42 o 
   4  -5   7       14.43       18.69     11.50 o 
   5  -5   7      208.30      185.06     27.44 o 
   6  -5   7      201.45      201.56     32.29 o 
  -5  -4   7       61.83       78.02     13.05 o 
  -4  -4   7        0.01        5.37      7.07 o 
  -3  -4   7       56.20       69.77     10.22 o 
  -2  -4   7      225.40      229.67     12.69 o 
  -1  -4   7        2.25       13.67      5.81 o 
   0  -4   7      598.17      591.46     31.69 o 
   1  -4   7      512.11      515.31     25.51 o 
   2  -4   7        0.34        3.16      4.98 o 
   3  -4   7      234.99      272.75     19.70 o 
   4  -4   7      454.34      491.06     29.53 o 
   5  -4   7        0.74       -0.20      7.86 o 
   6  -4   7      222.47      235.59     21.37 o 
   7  -4   7      175.10      155.67     19.44 o 
  -5  -3   7       25.74       43.08     11.20 o 
  -4  -3   7      307.26      291.76     22.86 o 
  -3  -3   7        1.38        2.00      9.10 o 
  -2  -3   7       42.58       47.42      5.75 o 
  -1  -3   7      170.06      181.54     10.39 o 
   0  -3   7       70.78       64.70      5.77 o 
   1  -3   7        4.10        7.49      5.56 o 
   2  -3   7       43.47       54.74      8.10 o 
   3  -3   7      107.45      111.09     20.64 o 
   4  -3   7       43.47       39.90      8.77 o 
   5  -3   7      147.03      146.76     15.79 o 
   6  -3   7       10.42       13.89      7.18 o 
   7  -3   7       28.69       52.20     11.69 o 
  -6  -2   7      232.23      263.96     25.73 o 
  -5  -2   7       58.61       65.42     18.05 o 
  -4  -2   7      181.15      220.64     18.34 o 
  -3  -2   7      111.79      138.08     12.31 o 
  -2  -2   7       47.10       38.23     10.04 o 
  -1  -2   7      318.61      310.04     12.93 o 
   0  -2   7      806.42      870.02     32.93 o 
   1  -2   7     1258.84     1249.72     31.61 o 
   2  -2   7      492.96      460.54     25.72 o 
   3  -2   7      916.11      904.89     40.23 o 
   4  -2   7      373.73      348.00     19.93 o 
   5  -2   7      267.31      265.62     19.39 o 
   6  -2   7      498.94      529.42     31.51 o 
   7  -2   7      203.78      210.76     20.10 o 
   8  -2   7       33.20       45.10     11.79 o 
  -6  -1   7      176.66      199.88     26.28 o 
  -5  -1   7       71.88       80.82     13.95 o 
  -4  -1   7      154.50      165.20     15.21 o 
  -3  -1   7      959.95     1103.02     45.85 o 
  -2  -1   7      519.51      475.97     15.94 o 
  -1  -1   7      119.43      121.80      7.58 o 
   0  -1   7     1209.03     1339.12     35.51 o 
   1  -1   7     1640.85     1648.44     51.55 o 
   2  -1   7       13.41       19.30      3.24 o 
   3  -1   7      993.91      859.62     52.40 o 
   4  -1   7      577.91      488.74    174.67 o 
   5  -1   7       20.44       31.67      7.28 o 
   6  -1   7      263.02      280.09     19.84 o 
   7  -1   7      338.63      322.95     24.59 o 
   8  -1   7        3.22        0.04      5.86 o 
  -6   0   7        4.11       -6.76      8.19 o 
  -5   0   7       65.45       74.73     12.12 o 
  -4   0   7      118.83      133.30     13.60 o 
  -3   0   7       15.99        5.39      4.98 o 
  -2   0   7      406.09      383.63     14.44 o 
  -1   0   7      488.47      409.64     61.09 o 
   0   0   7       32.10       43.94      4.94 o 
   1   0   7      179.88      192.47      9.21 o 
   2   0   7      266.58      262.20     10.13 o 
   3   0   7      249.00      268.30     15.77 o 
   4   0   7      336.81      339.52     14.35 o 
   5   0   7       75.90       61.10      5.84 o 
   6   0   7        1.02        3.48      5.90 o 
   7   0   7       56.91       44.94      9.17 o 
   8   0   7       18.98       31.61     10.02 o 
  -6   1   7       81.59       67.23     12.62 o 
  -5   1   7       19.65       23.35     11.24 o 
  -4   1   7       12.73       15.44      6.59 o 
  -3   1   7      131.37      128.13     12.01 o 
  -2   1   7       84.70       67.77      5.38 o 
  -1   1   7       15.04       17.56      3.91 o 
   0   1   7      332.38      351.07     13.61 o 
   1   1   7       65.95       62.94      5.31 o 
   2   1   7      111.46      121.61      6.58 o 
   3   1   7      676.60      639.69     27.96 o 
   4   1   7       98.61       95.00      6.80 o 
   5   1   7       10.36       15.06      4.17 o 
   6   1   7      190.06      213.49     12.05 o 
   7   1   7       66.44       63.07      7.23 o 
   8   1   7        0.59        0.91      5.90 o 
  -6   2   7       24.21       35.12     11.97 o 
  -5   2   7       70.69       65.82     17.18 o 
  -4   2   7        2.90       -4.53      6.17 o 
  -3   2   7      327.48      328.52     20.70 o 
  -2   2   7     1089.82     1075.30     73.73 o 
  -1   2   7        4.04        5.72      5.49 o 
   0   2   7      701.89      698.79     45.47 o 
   1   2   7      262.44      258.17     10.50 o 
   2   2   7      382.64      426.81     13.89 o 
   3   2   7      124.23      122.20      8.39 o 
   4   2   7      541.95      586.68     29.18 o 
   5   2   7      752.67      700.72     29.92 o 
   6   2   7      159.89      153.02     10.41 o 
   7   2   7      261.86      261.83     15.20 o 
   8   2   7      131.09      105.01      9.94 o 
  -6   3   7        3.33        7.95     25.94 o 
  -5   3   7      300.99      297.74     24.83 o 
  -4   3   7       69.53       88.02     19.36 o 
  -3   3   7        7.04       -3.88      3.88 o 
  -2   3   7      391.33      377.83     15.21 o 
  -1   3   7       67.82       66.15      6.50 o 
   0   3   7       95.38      106.21      7.61 o 
   1   3   7      394.18      389.96     21.88 o 
   2   3   7      305.20      301.86     16.98 o 
   3   3   7      130.03      117.88     14.21 o 
   4   3   7      677.89      618.75     35.85 o 
   5   3   7      251.68      240.47     11.72 o 
   6   3   7      273.75      239.89     22.48 o 
   7   3   7      161.54      140.45     16.05 o 
   8   3   7       57.04       59.68     12.68 o 
  -5   4   7        4.29        5.43      8.10 o 
  -4   4   7       14.99       14.01     14.70 o 
  -3   4   7        8.81       10.81      8.95 o 
  -2   4   7        0.66       11.62      8.78 o 
  -1   4   7        4.27       -1.23      3.20 o 
   0   4   7        5.65        8.43      2.90 o 
   1   4   7       36.28       45.09     12.56 o 
   2   4   7      120.39      126.97     11.92 o 
   3   4   7       91.49       84.39      9.97 o 
   4   4   7        5.58        6.99      8.87 o 
   5   4   7        2.22        1.28      6.39 o 
   6   4   7       20.41       21.11      7.40 o 
   7   4   7        0.12       -5.51      7.19 o 
   8   4   7        6.45       16.64      8.63 o 
  -5   5   7       71.70       53.11     12.46 o 
  -4   5   7        0.14        6.24     20.72 o 
  -3   5   7       86.55       78.62      8.76 o 
  -2   5   7      137.64      134.87     10.51 o 
  -1   5   7        0.49       -4.35      5.38 o 
   0   5   7      199.99      203.01     15.88 o 
   1   5   7      576.42      621.34     30.60 o 
   2   5   7      130.99      127.85     12.52 o 
   3   5   7       13.32        5.15      8.01 o 
   4   5   7       95.44       95.18     12.41 o 
   5   5   7       84.21       91.12     12.25 o 
   6   5   7        0.36       -0.08      5.67 o 
   7   5   7       11.94       24.23      8.97 o 
   8   5   7       16.13       22.78     17.03 o 
  -4   6   7        1.56        6.99     14.59 o 
  -3   6   7       12.95        4.19      5.92 o 
  -2   6   7       12.58       -0.89      5.01 o 
  -1   6   7      104.27      110.13     12.51 o 
   0   6   7       75.62       62.57     10.95 o 
   1   6   7       36.07       50.32      9.41 o 
   2   6   7      239.32      246.92     18.47 o 
   3   6   7        1.58        7.90     10.53 o 
   4   6   7       73.78       54.64     10.86 o 
   5   6   7       60.57       76.19     12.52 o 
   6   6   7        7.55        9.19      9.14 o 
   7   6   7      110.39       97.33     14.43 o 
  -3   7   7        3.89       20.21      8.67 o 
  -2   7   7        0.64        0.14      4.99 o 
  -1   7   7      161.09      121.28     14.81 o 
   0   7   7        3.26        0.83      5.82 o 
   1   7   7       44.81       73.25     12.71 o 
   2   7   7       63.04       59.36     14.47 o 
   3   7   7       31.13       26.50      8.60 o 
   4   7   7       35.44        7.89      8.87 o 
   5   7   7       34.35       33.67     10.00 o 
   6   7   7       56.10       55.87     13.76 o 
  -2   8   7       24.94       18.31     10.93 o 
  -1   8   7        2.56        2.56     10.83 o 
   0   8   7        1.66       -1.49     10.71 o 
   1   8   7        0.45        3.86      7.71 o 
   2   8   7        0.32       11.05     10.98 o 
   3   8   7        0.15       15.28      9.16 o 
   4   8   7        7.02       30.60     19.36 o 
   5   8   7        0.06        4.88      9.66 o 
   1   9   7       11.79       17.95     13.38 o 
   2   9   7       48.57       57.24     21.66 o 
   3   9   7        2.84       14.21     17.82 o 
  -2  -6   8        5.33       18.65     13.99 o 
  -1  -6   8      144.39      117.37     21.66 o 
   0  -6   8      120.16      122.73     15.36 o 
   1  -6   8       17.12       24.74     19.89 o 
   2  -6   8      460.36      476.52     32.73 o 
   3  -6   8      237.09      219.73     22.25 o 
  -3  -5   8      139.55      154.14     24.14 o 
  -2  -5   8       36.87       44.14     16.24 o 
  -1  -5   8       93.61      100.24     20.41 o 
   0  -5   8      498.85      537.53     32.00 o 
   1  -5   8      208.52      262.86     35.23 o 
   2  -5   8       15.70       14.56      8.65 o 
   3  -5   8      227.83      226.95     19.18 o 
   4  -5   8      194.79      207.52     20.04 o 
   5  -5   8       15.90        3.02     16.39 o 
  -4  -4   8       38.58       40.64     10.62 o 
  -3  -4   8        0.59        6.62      6.38 o 
  -2  -4   8      132.53      135.49     17.63 o 
  -1  -4   8      225.01      249.56     17.50 o 
   0  -4   8       24.65       29.94      7.46 o 
   1  -4   8      294.48      303.21     24.89 o 
   2  -4   8       63.33       79.16     13.35 o 
   3  -4   8        2.30       23.43      8.78 o 
   4  -4   8      176.91      195.84     19.51 o 
   5  -4   8        6.85       13.28      8.17 o 
   6  -4   8        3.75       15.32     26.81 o 
  -5  -3   8        3.28       -0.72      7.82 o 
  -4  -3   8       97.46       92.06     13.16 o 
  -3  -3   8      271.61      213.14     19.16 o 
  -2  -3   8        0.38       12.92      9.59 o 
  -1  -3   8      555.26      530.59     20.67 o 
   0  -3   8     1604.97     1604.15     94.76 o 
   1  -3   8       28.61       30.58      8.35 o 
   2  -3   8       55.25       63.80      9.51 o 
   3  -3   8      734.67      762.02     36.15 o 
   4  -3   8       84.26       89.80     15.53 o 
   5  -3   8      118.35      131.89     14.48 o 
   6  -3   8      287.94      281.33     23.15 o 
   7  -3   8       29.47       27.66     19.17 o 
  -5  -2   8       51.87       66.88     12.97 o 
  -4  -2   8      236.54      230.28     19.22 o 
  -3  -2   8     1067.96     1045.19     48.61 o 
  -2  -2   8      215.03      199.84     15.32 o 
  -1  -2   8       28.28       25.00      4.35 o 
   0  -2   8      354.92      391.02     20.08 o 
   1  -2   8        2.82       -1.01      2.92 o 
   2  -2   8        0.55        3.21      5.54 o 
   3  -2   8      250.68      263.51     16.85 o 
   4  -2   8      330.54      365.59     29.14 o 
   5  -2   8       13.48       21.62     12.52 o 
   6  -2   8      527.36      532.67     31.87 o 
   7  -2   8      215.50      220.27     19.48 o 
  -5  -1   8      126.43      133.42     25.23 o 
  -4  -1   8       26.69       30.17      9.06 o 
  -3  -1   8        6.50       21.46      7.46 o 
  -2  -1   8       28.57       29.71      5.92 o 
  -1  -1   8        3.06        9.73      3.63 o 
   0  -1   8        0.21        4.98      3.58 o 
   1  -1   8      441.15      483.42     23.69 o 
   2  -1   8      100.77       86.73     10.62 o 
   3  -1   8      366.20      310.92     20.17 o 
   4  -1   8      899.57      928.90     40.12 o 
   5  -1   8      231.65      227.80     16.40 o 
   6  -1   8       35.79       39.75      8.61 o 
   7  -1   8       49.06       58.35     10.74 o 
   8  -1   8       55.31       52.83     12.38 o 
  -5   0   8        0.48        6.43      6.83 o 
  -4   0   8       60.94       84.80     11.88 o 
  -3   0   8       92.38      101.76     11.89 o 
  -2   0   8       43.53       51.79     10.47 o 
  -1   0   8       85.41       84.08     16.73 o 
   0   0   8      282.76      288.51     14.96 o 
   1   0   8      117.53      129.28      8.34 o 
   2   0   8      593.25      599.83     19.68 o 
   3   0   8      547.92      570.06     33.31 o 
   4   0   8       40.32       49.50     12.05 o 
   5   0   8        1.55        0.92      2.73 o 
   6   0   8       22.06       17.12      8.31 o 
   7   0   8        3.05        9.25      6.80 o 
   8   0   8       21.96       20.16      9.85 o 
  -5   1   8       87.05       99.59     25.15 o 
  -4   1   8        4.04       -4.64     10.04 o 
  -3   1   8      576.72      617.55     55.08 o 
  -2   1   8      475.81      467.75     17.10 o 
  -1   1   8        5.15        7.45      3.28 o 
   0   1   8     1044.52     1091.89     32.00 o 
   1   1   8     1155.28     1244.00     33.58 o 
   2   1   8       36.80       31.10      5.05 o 
   3   1   8      293.78      291.82     12.35 o 
   4   1   8      332.61      318.40     12.63 o 
   5   1   8        6.33       12.50      6.85 o 
   6   1   8       19.43       30.23      6.21 o 
   7   1   8      235.33      155.93     54.55 o 
   8   1   8        4.28        7.18      9.59 o 
  -5   2   8       54.83       43.92     15.38 o 
  -4   2   8        0.78       -5.16      7.12 o 
  -3   2   8      108.55       99.73     11.38 o 
  -2   2   8       97.06      109.27     15.87 o 
  -1   2   8       78.91       81.89      9.37 o 
   0   2   8      126.64      123.36      7.95 o 
   1   2   8      534.07      545.28     19.00 o 
   2   2   8       56.88       59.59      5.95 o 
   3   2   8       54.37       54.37      8.88 o 
   4   2   8      536.28      510.04     20.18 o 
   5   2   8       27.92       40.12     15.23 o 
   6   2   8        9.54       13.16      6.26 o 
   7   2   8      405.50      412.40     21.64 o 
   8   2   8      171.77      133.54     20.38 o 
  -5   3   8        5.01        5.67      9.44 o 
  -4   3   8       28.93       38.69      9.87 o 
  -3   3   8       12.83       19.69      7.84 o 
  -2   3   8        0.51        8.47      4.17 o 
  -1   3   8      162.93      172.95      9.58 o 
   0   3   8       10.56       14.31      5.85 o 
   1   3   8       12.30       15.13      3.33 o 
   2   3   8        7.23       21.49      6.09 o 
   3   3   8        8.10        1.16      4.94 o 
   4   3   8       24.77       44.14      8.84 o 
   5   3   8       88.31       94.82     11.88 o 
   6   3   8       70.04       75.59     11.06 o 
   7   3   8        0.01       -0.86      6.42 o 
   8   3   8       36.96       14.95      9.02 o 
  -5   4   8      113.72      117.60     19.85 o 
  -4   4   8        0.12        3.94      8.95 o 
  -3   4   8      107.92      100.74     11.84 o 
  -2   4   8       82.92      100.40      8.98 o 
  -1   4   8        1.14       -0.47      3.33 o 
   0   4   8       93.06      102.65     10.75 o 
   1   4   8      214.11      222.03     15.98 o 
   2   4   8        4.97       32.26     12.33 o 
   3   4   8       65.31       85.10     10.29 o 
   4   4   8      157.15      152.62     13.31 o 
   5   4   8       85.94      194.09     74.85 o 
   6   4   8        2.88       -4.15      6.93 o 
   7   4   8        5.48       18.38      8.17 o 
   8   4   8        3.49       -1.73     10.23 o 
  -4   5   8       16.22       46.99     19.25 o 
  -3   5   8       55.24       59.70     17.29 o 
  -2   5   8       78.79       70.33     10.23 o 
  -1   5   8       51.64       52.16     11.09 o 
   0   5   8       22.19       23.56     12.29 o 
   1   5   8      354.73      381.31     23.01 o 
   2   5   8      112.36      129.80     13.31 o 
   3   5   8        1.73        3.20      6.13 o 
   4   5   8      258.27      246.72     19.20 o 
   5   5   8      138.22      144.80     17.29 o 
   6   5   8       15.40       14.17      7.58 o 
   7   5   8       43.80       63.89     13.21 o 
  -2   6   8      122.28      106.00     14.24 o 
  -1   6   8       59.12       64.08     10.78 o 
   0   6   8       19.42       32.13      9.58 o 
   1   6   8       43.17       46.81     13.53 o 
   2   6   8       56.99       61.44     11.50 o 
   3   6   8        5.20       -0.30      7.52 o 
   4   6   8       22.91       32.89     11.05 o 
   5   6   8       39.60       50.95     11.40 o 
   6   6   8        0.81        1.86      6.65 o 
   7   6   8        5.23        3.26     15.38 o 
  -2   7   8        2.53       -2.22      6.34 o 
  -1   7   8      110.40       79.27     12.54 o 
   0   7   8        2.83        3.59      7.23 o 
   1   7   8       11.68       22.13      9.54 o 
   2   7   8       13.37       -6.18      6.94 o 
   3   7   8        3.32       -8.16      8.16 o 
   4   7   8        0.74      -12.78     13.76 o 
   5   7   8        0.78        4.19      8.68 o 
   6   7   8        0.73       -0.14     10.53 o 
  -1   8   8       16.77       55.76     20.38 o 
   0   8   8       25.86       16.25     10.08 o 
   1   8   8       26.65       28.53     12.48 o 
   2   8   8        1.12       11.01     21.20 o 
   3   8   8        1.34        5.35     17.93 o 
   4   8   8        4.74       16.07     13.08 o 
  -2  -5   9       32.21       26.02     14.74 o 
  -1  -5   9       13.67       -9.85     10.90 o 
   0  -5   9        9.99        7.91      8.38 o 
   1  -5   9      103.59      116.10     14.96 o 
   2  -5   9        9.28       15.22      8.56 o 
   3  -5   9      207.14      193.20     18.87 o 
   4  -5   9       63.72       57.16     13.46 o 
  -3  -4   9      120.49      126.02     22.41 o 
  -2  -4   9       27.58       28.35     14.59 o 
  -1  -4   9      330.43      367.76     23.81 o 
   0  -4   9      287.36      270.55     20.48 o 
   1  -4   9        0.95       -5.72      6.43 o 
   2  -4   9      203.08      237.49     20.91 o 
   3  -4   9      306.16      312.78     23.18 o 
   4  -4   9       11.60       26.78     14.06 o 
   5  -4   9       65.48       44.00     10.63 o 
  -4  -3   9       92.96       91.85     14.43 o 
  -3  -3   9      353.90      364.18     32.26 o 
  -2  -3   9      305.28      255.73     23.23 o 
  -1  -3   9      110.05      112.39     17.84 o 
   0  -3   9      590.40      598.69     30.56 o 
   1  -3   9      118.49      126.64     25.04 o 
   2  -3   9      206.98      179.64     14.97 o 
   3  -3   9      629.16      631.42     33.38 o 
   4  -3   9      234.81      226.81     18.10 o 
   5  -3   9       38.13       53.02     10.35 o 
   6  -3   9      239.56      236.48     21.96 o 
  -4  -2   9        1.92       -2.34      8.20 o 
  -3  -2   9       53.46       54.68     11.96 o 
  -2  -2   9      158.40      170.14     13.97 o 
  -1  -2   9       39.09       35.23      5.84 o 
   0  -2   9      346.02      361.53     16.17 o 
   1  -2   9      544.95      576.47     29.51 o 
   2  -2   9       54.92       46.67      8.68 o 
   3  -2   9      113.54      129.66     13.14 o 
   4  -2   9      385.07      407.25     28.54 o 
   5  -2   9      117.41      119.28     13.82 o 
   6  -2   9       96.15       93.75     13.42 o 
   7  -2   9      188.38      191.02     19.17 o 
  -4  -1   9      241.95      233.98     20.05 o 
  -3  -1   9        0.54        0.21     10.83 o 
  -2  -1   9       43.97       45.69      8.44 o 
  -1  -1   9       78.44       83.93      8.18 o 
   0  -1   9      101.70       96.88     14.19 o 
   1  -1   9       17.00        9.86      8.56 o 
   2  -1   9       14.97       15.66      4.41 o 
   3  -1   9       10.73       21.40      6.58 o 
   4  -1   9      118.56       94.35     11.63 o 
   5  -1   9       22.87       38.43     14.51 o 
   6  -1   9        2.22        7.26      7.18 o 
   7  -1   9       36.43       39.33     10.93 o 
  -5   0   9      100.46      104.79     16.13 o 
  -4   0   9       20.06       41.84     10.17 o 
  -3   0   9      121.52      132.18     14.86 o 
  -2   0   9      135.75      131.92     12.59 o 
  -1   0   9       24.08       27.80      5.46 o 
   0   0   9      243.39      245.19     21.32 o 
   1   0   9      901.55      889.48     57.93 o 
   2   0   9       80.20       75.00      9.47 o 
   3   0   9      380.17      369.29     14.86 o 
   4   0   9      170.91      142.03     16.64 o 
   5   0   9       50.24       52.04     13.08 o 
   6   0   9      154.82      167.02     15.64 o 
   7   0   9      152.39      140.22     15.45 o 
  -5   1   9       47.24       34.97     11.20 o 
  -4   1   9        0.87       -4.13      6.40 o 
  -3   1   9      171.43      164.40     16.59 o 
  -2   1   9      281.54      312.27     19.54 o 
  -1   1   9        4.07       19.33      5.12 o 
   0   1   9      328.05      317.56     19.47 o 
   1   1   9      835.12      855.08     27.10 o 
   2   1   9      125.26      123.48      8.13 o 
   3   1   9      330.18      313.53     13.58 o 
   4   1   9      482.84      463.29     25.64 o 
   5   1   9       78.36       78.31      7.65 o 
   6   1   9       56.87       61.70      9.93 o 
   7   1   9      300.96      291.29     32.56 o 
   8   1   9       31.61       60.68     19.17 o 
  -5   2   9       15.62       23.36     14.66 o 
  -4   2   9       26.27       23.60     14.81 o 
  -3   2   9        8.17        4.96      6.16 o 
  -2   2   9       89.58       74.53     16.80 o 
  -1   2   9      191.06      211.23     12.59 o 
   0   2   9        8.29        6.55      5.58 o 
   1   2   9       34.23       45.49     17.18 o 
   2   2   9      113.82      134.51     11.86 o 
   3   2   9        8.35        6.34      3.14 o 
   4   2   9      124.07      114.42      8.69 o 
   5   2   9       53.72       57.89      6.96 o 
   6   2   9        7.01        6.77      6.72 o 
   7   2   9       15.28       13.08     10.45 o 
   8   2   9       20.37       17.75     11.43 o 
  -4   3   9        1.60      -12.48     12.48 o 
  -3   3   9        1.11       -3.76      6.41 o 
  -2   3   9       25.29       25.40      5.41 o 
  -1   3   9        0.36        2.01      4.82 o 
   0   3   9       65.61       58.64      8.35 o 
   1   3   9        6.32        2.34      3.33 o 
   2   3   9        0.21       -2.26      6.39 o 
   3   3   9       78.92       69.48      9.55 o 
   4   3   9        8.22        2.05      8.08 o 
   5   3   9       34.98       54.46     10.78 o 
   6   3   9       20.11       17.03      8.99 o 
   7   3   9        8.89        8.68      7.18 o 
  -4   4   9        1.12        1.50      9.02 o 
  -3   4   9       44.07       45.75      9.73 o 
  -2   4   9      291.84      262.97     18.74 o 
  -1   4   9       30.97       29.45     11.77 o 
   0   4   9       90.95       70.45     20.72 o 
   1   4   9       45.73       52.98      9.55 o 
   2   4   9      156.99      156.25     14.55 o 
   3   4   9        3.25       -5.79      5.79 o 
   4   4   9       75.47      101.74     18.05 o 
   5   4   9      397.22      432.97     28.80 o 
   6   4   9        7.61        4.67      6.68 o 
   7   4   9       43.64       41.64     10.36 o 
  -3   5   9        1.44        8.87     11.58 o 
  -2   5   9       98.94       38.64     36.99 o 
  -1   5   9       57.14       65.55     12.48 o 
   0   5   9        1.27       -4.01      6.65 o 
   1   5   9       90.64       93.62     12.41 o 
   2   5   9      110.55      117.86     14.70 o 
   3   5   9       11.37        4.12      6.25 o 
   4   5   9      220.79      195.95     17.18 o 
   5   5   9      104.96      101.87     13.85 o 
   6   5   9       43.47       57.62     12.28 o 
   7   5   9       76.06       77.36     15.98 o 
  -3   6   9        0.25        3.61     10.23 o 
  -2   6   9        1.43       20.98     13.38 o 
  -1   6   9        6.57       13.25      8.45 o 
   0   6   9        0.53       -8.57      9.55 o 
   1   6   9        4.79        5.20      7.29 o 
   2   6   9       25.77       38.64      9.56 o 
   3   6   9       30.26       36.06      9.68 o 
   4   6   9        0.09       38.62     22.14 o 
   5   6   9        0.50        0.03      5.95 o 
   6   6   9       19.36        4.37      7.92 o 
  -1   7   9        1.83        1.75      6.75 o 
   0   7   9        9.83       26.33      9.17 o 
   1   7   9       42.00       53.96     12.46 o 
   2   7   9       37.68       43.48     10.63 o 
   3   7   9        1.36       -2.83      7.86 o 
   4   7   9        6.48       12.54      8.66 o 
   5   7   9       33.38       49.19     12.69 o 
   1   8   9        0.28        3.10     11.62 o 
   2   8   9       54.23       51.81     14.09 o 
   3   8   9        8.04       17.43      9.69 o 
  -1  -4  10       82.28       83.84     19.62 o 
   0  -4  10      148.80      122.55     14.70 o 
   1  -4  10       40.87       37.20     10.11 o 
   2  -4  10      280.72      300.39     25.00 o 
   3  -4  10      211.52      199.33     23.76 o 
   4  -4  10       16.44       12.98      8.35 o 
  -2  -3  10       85.09       81.81     21.50 o 
  -1  -3  10        0.10       50.00     18.05 o 
   0  -3  10      376.38      436.77     26.64 o 
   1  -3  10      347.13      353.86     25.87 o 
   2  -3  10        3.04       25.91     14.47 o 
   3  -3  10      156.30      158.84     17.41 o 
   4  -3  10      456.47      526.73     34.61 o 
   5  -3  10        0.96       11.19     11.84 o 
  -3  -2  10        4.85       14.71      9.41 o 
  -2  -2  10       17.64       19.75     20.68 o 
  -1  -2  10       77.68       86.59     11.23 o 
   0  -2  10        0.94       -2.88      7.11 o 
   1  -2  10      218.66      261.30     30.64 o 
   2  -2  10       51.54       77.12     19.62 o 
   3  -2  10        7.61        4.59      5.88 o 
   4  -2  10       81.03       95.70     12.35 o 
   5  -2  10       48.14       53.84     12.78 o 
   6  -2  10        0.29       15.68      9.56 o 
  -3  -1  10       91.81       65.97     12.63 o 
  -2  -1  10        0.51       13.68     11.88 o 
  -1  -1  10      141.21      139.75     11.09 o 
   0  -1  10      857.51      871.96     32.10 o 
   1  -1  10       64.29       60.91     14.06 o 
   2  -1  10        3.80       11.35     10.30 o 
   3  -1  10      269.46      306.14     20.93 o 
   4  -1  10      133.29      125.24     13.05 o 
   5  -1  10        0.56        0.18      5.53 o 
   6  -1  10      136.64      112.36     14.28 o 
  -4   0  10       59.92       52.38     12.70 o 
  -3   0  10      574.52      560.83     34.53 o 
  -2   0  10      217.27      210.72     18.21 o 
  -1   0  10       11.51        5.67      4.05 o 
   0   0  10      114.65      136.09     10.17 o 
   1   0  10       35.38       31.80      4.99 o 
   2   0  10       30.67       39.51      6.34 o 
   3   0  10       23.36       19.31      4.36 o 
   4   0  10      123.12      124.03     14.02 o 
   5   0  10       61.09       55.39     10.13 o 
   6   0  10      148.61      147.98     16.11 o 
   7   0  10      109.96      123.39     22.41 o 
  -4   1  10       37.11       57.64     15.50 o 
  -3   1  10        4.39       -6.09     12.56 o 
  -2   1  10       52.77       51.56      9.64 o 
  -1   1  10        8.35        7.02      4.41 o 
   0   1  10       45.36       42.86      6.24 o 
   1   1  10      152.61      161.87     17.62 o 
   2   1  10       84.13       86.92      8.41 o 
   3   1  10      104.35       94.15      8.27 o 
   4   1  10      554.85      517.51     20.99 o 
   5   1  10      134.37      145.25     12.87 o 
   6   1  10        5.09       -1.50      8.05 o 
   7   1  10       30.92        8.65     12.26 o 
  -4   2  10        0.40       84.42     67.90 o 
  -3   2  10       24.37       34.04      9.38 o 
  -2   2  10        0.31        7.56      6.56 o 
  -1   2  10        0.89        3.31      6.31 o 
   0   2  10       60.39       57.38      8.14 o 
   1   2  10       13.22       12.83      6.80 o 
   2   2  10      121.04      122.59      9.01 o 
   3   2  10      219.73      215.77     16.13 o 
   4   2  10       10.72       14.25      6.96 o 
   5   2  10        2.01        6.56     19.85 o 
   6   2  10        9.75        1.86     13.57 o 
   7   2  10        5.00      -14.21     14.21 o 
  -3   3  10       76.45       52.18     11.11 o 
  -2   3  10      134.02      141.77     17.14 o 
  -1   3  10       10.91       18.04      5.77 o 
   0   3  10      120.08      114.74     12.01 o 
   1   3  10      271.22      301.43     35.15 o 
   2   3  10       73.79       89.65     11.68 o 
   3   3  10        8.32       -2.42      5.72 o 
   4   3  10      149.47      167.92     30.72 o 
   5   3  10       40.25       35.37      9.62 o 
   6   3  10       12.19        8.18     11.13 o 
   7   3  10       48.35       45.11     14.81 o 
  -3   4  10       25.48       -6.39     10.98 o 
  -2   4  10       20.19       17.22     12.86 o 
  -1   4  10       45.11       44.76      9.41 o 
   0   4  10       17.66       19.57      8.23 o 
   1   4  10      151.37      137.03     13.42 o 
   2   4  10       27.36       39.76     10.23 o 
   3   4  10        1.55        5.05     14.29 o 
   4   4  10       71.25       63.29     11.81 o 
   5   4  10       15.24       21.07     10.08 o 
   6   4  10        0.34        5.73      7.90 o 
   7   4  10       53.58       46.17     14.06 o 
  -2   5  10        0.78        0.00      7.14 o 
  -1   5  10       42.69       68.13     16.92 o 
   0   5  10        1.35       18.00     17.33 o 
   1   5  10        3.49       -5.53      7.15 o 
   2   5  10        0.31       -7.41      7.41 o 
   3   5  10        0.46       11.74      7.25 o 
   4   5  10       25.17       30.34     10.00 o 
   5   5  10       30.08       39.53     10.94 o 
   6   5  10       15.06       24.85     11.27 o 
  -1   6  10        5.18        8.74      8.52 o 
   0   6  10        1.93        9.78     20.75 o 
   1   6  10       53.34       62.07     12.27 o 
   2   6  10        0.03       -4.29      6.77 o 
   3   6  10        3.20       11.32     11.09 o 
   4   6  10       21.20       23.51      9.77 o 
   5   6  10       34.58       36.18     13.31 o 
   0   7  10        3.92       26.90     24.36 o 
   1   7  10       23.85       38.15     11.11 o 
   2   7  10       30.80       41.75     11.70 o 
   3   7  10        2.65        2.84      7.75 o 
   4   7  10       24.30       15.83     16.47 o 
  -1  -3  11        1.64       -1.80     10.45 o 
   0  -3  11        7.63       18.80     14.36 o 
   1  -3  11      127.14      125.51     17.09 o 
   2  -3  11        8.49        8.52      7.77 o 
   3  -3  11      138.25      144.24     17.25 o 
   4  -3  11      112.26      107.20     15.61 o 
  -2  -2  11        5.50      -11.43     11.43 o 
  -1  -2  11      106.17       10.23      9.10 o 
   0  -2  11      268.16      271.64     21.45 o 
   1  -2  11       13.82       22.48     21.88 o 
   2  -2  11       43.16       45.58     10.23 o 
   3  -2  11      221.63      235.46     21.83 o 
   4  -2  11       27.14       37.92     10.22 o 
   5  -2  11       44.72       62.25     20.49 o 
  -2  -1  11      170.38      190.62     19.10 o 
  -1  -1  11        0.33       10.54     11.73 o 
   0  -1  11      157.87      151.07     14.70 o 
   1  -1  11      104.71      141.87     21.13 o 
   2  -1  11       10.37       16.65      7.07 o 
   3  -1  11      185.12      177.51     16.58 o 
   4  -1  11      205.24      176.45     16.57 o 
   5  -1  11       15.73       23.38      8.64 o 
   6  -1  11      108.90      105.87     25.87 o 
  -2   0  11       80.67      105.46     25.57 o 
  -1   0  11       52.46       55.66     13.27 o 
   0   0  11      140.75      138.30     14.06 o 
   1   0  11      283.93      273.38     15.51 o 
   2   0  11       73.10       80.43      8.28 o 
   3   0  11       63.49       53.78      9.53 o 
   4   0  11      150.82      157.19     15.50 o 
   5   0  11      143.34      124.07     23.84 o 
   6   0  11        2.95        8.35     11.13 o 
  -3   1  11        0.31       -3.15      7.49 o 
  -2   1  11       40.91       58.27     11.89 o 
  -1   1  11       52.05       40.19      9.29 o 
   0   1  11       69.53       49.44      8.08 o 
   1   1  11        7.64       14.75      5.63 o 
   2   1  11       11.52        9.66      4.69 o 
   3   1  11        1.32       -3.55      4.21 o 
   4   1  11       48.30       31.96     13.08 o 
   5   1  11        1.43       10.08     10.30 o 
   6   1  11        1.34       -6.99      6.99 o 
  -2   2  11       94.11      100.83     23.38 o 
  -1   2  11        8.85      373.17    207.72 o 
   0   2  11       25.63       37.71      6.65 o 
   1   2  11      335.60      339.33     22.18 o 
   2   2  11        1.58       11.43      6.97 o 
   3   2  11       85.20       90.93     21.28 o 
   4   2  11       53.50       50.71     10.24 o 
   5   2  11        7.01       -5.71      9.47 o 
   6   2  11       12.24       14.29     11.43 o 
  -2   3  11       43.11       60.38     18.42 o 
  -1   3  11       31.60       65.94     17.37 o 
   0   3  11       32.09       36.84      9.20 o 
   1   3  11      160.11      188.11     17.72 o 
   2   3  11      115.92      122.14     15.70 o 
   3   3  11       25.39       40.18      9.35 o 
   4   3  11      153.17      149.05     14.91 o 
   5   3  11       64.18       61.66     16.77 o 
   6   3  11        1.21        8.57      9.40 o 
  -2   4  11       12.49       25.64     15.56 o 
  -1   4  11       40.10       39.55     14.29 o 
   0   4  11        0.94       -3.56      6.41 o 
   1   4  11        7.25        0.69      5.56 o 
   2   4  11       18.94       26.28      9.09 o 
   3   4  11        0.96        1.08      6.70 o 
   4   4  11       17.71       42.98     10.89 o 
   5   4  11       16.90       13.57      9.25 o 
   6   4  11       11.57        1.55      6.43 o 
  -1   5  11        0.04       18.87     13.61 o 
   0   5  11       14.18        0.40      8.16 o 
   1   5  11        1.98       -0.13      6.30 o 
   2   5  11        0.85       12.99      8.23 o 
   3   5  11        3.81       14.96     13.53 o 
   4   5  11        5.42       18.35     12.03 o 
   5   5  11       13.03       14.95     11.50 o 
   0   6  11        4.53        1.15      6.84 o 
   1   6  11        7.15        8.95      8.63 o 
   2   6  11       45.13       59.21     14.14 o 
   3   6  11       18.33        5.83     14.93 o 
   4   6  11        3.57       -1.75      7.38 o 
   1  -2  12       65.82       48.55     13.00 o 
   2  -2  12       82.39      104.76     35.75 o 
   0  -1  12       65.16      100.76     21.28 o 
   1  -1  12      211.22      203.90     42.14 o 
   2  -1  12       34.94       53.63     15.30 o 
   3  -1  12       16.82       31.93     10.60 o 
   4  -1  12      292.19      297.77     25.76 o 
  -1   0  12        2.54        0.83      8.42 o 
   0   0  12        0.32        4.51      8.50 o 
   1   0  12       67.85       50.12     11.11 o 
   2   0  12       13.08       18.53      8.38 o 
   3   0  12        2.21       -4.08      6.09 o 
   4   0  12       12.40        8.72     10.38 o 
   5   0  12       27.73       60.23     17.67 o 
  -1   1  12       32.54       37.90     16.09 o 
   0   1  12      230.74      194.22     25.04 o 
   1   1  12       21.38       28.49      9.29 o 
   2   1  12        2.86       -8.87     10.98 o 
   3   1  12       56.52       49.70     16.09 o 
   4   1  12       33.95       17.07     12.48 o 
   5   1  12       10.62       11.88      7.97 o 
  -1   2  12        4.67       11.65     13.08 o 
   0   2  12       16.97        1.95      8.72 o 
   1   2  12       29.73       44.74     10.05 o 
   2   2  12       50.76       70.79     29.25 o 
   3   2  12        3.13        4.14      8.29 o 
   4   2  12       32.18       10.15     11.13 o 
   5   2  12       34.11       49.40     17.07 o 
  -1   3  12        9.06       24.36     13.31 o 
   0   3  12       61.76       73.09     20.38 o 
   1   3  12       15.01       18.87     12.71 o 
   2   3  12       32.69       50.94     10.76 o 
   3   3  12        2.02        5.27     19.29 o 
   4   3  12      163.25      147.29     16.42 o 
   5   3  12       52.76       48.65     14.74 o 
   0   4  12        4.21       22.93     15.11 o 
   1   4  12        2.96       14.78      9.40 o 
   2   4  12       10.46       18.63     15.83 o 
   3   4  12       32.99       18.28     11.26 o 
   4   4  12        2.08        2.03     20.34 o 
   1   5  12       25.25       26.49     11.67 o 
   2   5  12       13.23       35.71     23.53 o 
   3   5  12        3.00        1.10     18.72 o 
                                                 
